# Supplementary material for: Impact of Small Body Weight on Tenofovir-Associated Renal Dysfunction in HIV-Infected Patients: A Retrospective Cohort Study of Japanese Patients
Source: PLoS One. 2011 Jul 25;6(7):e22661. doi: 10.1371/journal.pone.0022661 (PMC3143186; doi:10.1371/journal.pone.0022661)
Supplement: Dataset S1 — Raw data of the target population. (XLS) [file pone.0022661.s002.xls]

## Sheet: Sheet1
occurrence of TDF-associated renal dysfunction	TDF days	TDF weeks	sex	age	baseline serum creatinine (mg/dl)	baseline eGFR (ml/min/1.73m2)	stop eGFR (ml/min/1.73m2)	baseline weight (kg)	nephrotoxic drug	diabetes mellitus	naïve or treatment-experienced	baseline CD4 (/ul)	baseline viral load (log10/ml)	hepatitis B	height (cm)	baseline BMI (kg/m2)	serum creatinine >0.8 (mg/dl)	CD4<200 (/ul)	smoking	hepatitis C	hypertension	dyslipidemia	atazanavir/ritonavir	fosamprenavir/ritonavir	darunavir/ritonavir	lopinavir/ritonavir	ritonavir-boosted Pis	atazanavir	fosamprenavir	nelfinavir	indinavir	saquinavir	any PIs	efavirenz	nevirapine	etravirine	NNRTI	raltegravir
1	885	126	2	66	0.515	119.302	76.1405	49.6	0	0	2	841	2.30103	0	155	20.6452	0	2	0	0	0	0	0	0	0	0	0	0	0	1	0	0	1	0	0	0	0	0
0	169	24	1	37	0.745	118.093	122.838	49.1	0	0	2	224	3	0	166	17.8183	0	2	0	0	0	0	0	0	0	1	1	0	0	0	0	0	1	0	0	0	0	0
0	590	84	1	25	0.715	134.087	135.177	53.3	0	0	1	291	4.5563	0	163	20.061	0	2	0	0	0	0	1	0	0	0	1	0	0	0	0	0	1	0	0	0	0	0
1	161	23	2	42	0.55	121.211	87.4274	41	0	0	2	361	5.14613	0	151	17.9817	0	2	1	0	0	1	0	0	0	1	1	0	0	0	0	0	1	0	0	0	0	0
1	1035	148	1	40	0.68	129.153	95.9151	69	0	0	2	527	1.88081	0	167	24.7409	0	2	1	0	0	0	0	0	0	1	1	0	0	0	0	0	1	0	0	0	0	0
0	37	5	1	33	0.58	161.356	191.5	60	0	0	2	546	2.30103	0	170	20.7612	0	2	0	1	0	0	0	0	0	0	0	0	0	1	0	0	1	0	0	0	0	0
0	333	48	1	47	0.925	87.6344	94.0583	97	1	0	1	141	4.85126	0	177	30.9617	1	1	0	0	0	0	0	0	0	0	0	0	0	0	0	0	0	0	0	0	0	1
0	258	37	1	38	0.835	102.971	111.395	73	0	0	1	316	2.66276	1	170	25.2595	1	2	1	0	0	0	0	0	0	0	0	0	0	0	0	0	0	1	0	0	1	0
0	1532	219	1	40	0.855	99.1587	95.9151	56	0	0	2	453	2.30103	1	162	21.3382	1	2	0	0	0	0	0	0	0	0	0	0	0	0	0	1	1	0	0	0	0	0
0	635	91	1	42	0.96	85.8969	106.011	65	0	0	2	533	2.30103	0	172	21.9713	1	2	0	0	0	1	0	0	0	1	1	0	0	0	0	0	1	0	0	0	0	0
0	1559	223	1	47	0.615	140.359	115.167	44	0	0	2	186	3.20412	0	170	15.2249	0	1	1	0	0	0	0	0	0	1	1	0	0	0	0	0	1	0	0	0	0	0
0	525	75	1	37	0.68	131.213	102.819	58	0	0	1	168	2.49136	0	174	19.1571	0	1	0	0	0	0	1	0	0	0	1	0	0	0	0	0	1	0	0	0	0	0
1	203	29	1	36	0.81	107.824	78.1987	70	0	0	2	518	1.60206	1	178	22.0932	1	2	1	0	0	0	0	0	0	1	1	0	0	0	0	0	1	0	0	0	0	0
0	182	26	1	45	0.905	90.67	81.7472	67	0	0	2	641	1.60206	0	161	25.8478	1	2	0	0	0	1	0	0	0	1	1	0	0	0	0	0	1	0	0	0	0	0
0	1236	177	1	57	0.535	158.517	126.617	51	1	1	2	190	5.27875	0	164	18.9619	0	1	0	1	0	1	1	0	0	0	1	0	0	0	0	0	1	0	0	0	0	0
1	234	33	1	34	0.435	223.528	167.009	58	1	0	2	55	3.41497	0	173	19.3792	0	1	0	1	0	0	0	0	0	0	0	0	1	0	0	0	1	0	0	0	0	0
1	1520	217	1	33	0.75	119.939	89.1344	60	0	0	2	185	4.68124	0	170	20.7612	0	1	0	1	0	0	0	0	0	1	1	0	0	0	0	0	1	0	0	0	0	0
0	317	45	1	30	0.9	99.0801	124.191	63	1	0	2	311	2.30103	0	175	20.5714	1	2	0	1	0	0	0	0	0	1	1	0	0	0	0	0	1	0	0	0	0	0
0	246	35	1	37	0.73	120.898	119.014	61	0	0	2	285	1.60206	0	173	20.3816	0	2	0	1	0	0	0	0	0	0	0	0	0	0	0	0	0	0	0	0	0	1
0	845	121	1	43	0.69	125.145	105.506	70	0	0	2	258	4.50515	0	175	22.8571	0	2	0	0	0	1	0	0	0	1	1	0	0	0	0	0	1	0	0	0	0	0
0	995	142	1	37	0.665	134.635	119.014	60	0	0	1	230	4.96379	0	168	21.2585	0	2	0	1	0	0	0	1	0	0	1	0	0	0	0	0	1	0	0	0	0	0
0	2080	297	1	39	0.66	134.369	115.939	73	0	0	2	340	2.30103	0	171	24.9649	0	2	0	1	0	0	0	0	0	1	1	0	0	0	0	0	1	0	0	0	0	0
0	1350	193	1	56	0.865	91.3775	95.8384	54	0	0	2	230	4.80618	0	166	19.5965	1	2	1	0	0	0	0	0	0	0	0	0	0	0	0	0	0	1	0	0	1	0
0	603	86	2	40	0.55	122.418	95.8315	49	0	0	2	554	2.30103	0	155	20.3954	0	2	1	0	0	0	1	0	0	0	1	0	0	0	0	0	1	0	0	0	0	0
0	939	134	2	40	0.59	112.891	103.711	57	0	0	2	283	2.30103	0	164	21.1927	0	2	0	0	0	0	0	1	0	0	1	0	0	0	0	0	1	0	0	0	0	0
0	2072	296	1	25	0.63	155.173	158.065	66	1	0	2	317	1.76343	0	173	22.0522	0	2	0	0	0	0	0	0	0	1	1	0	0	0	0	0	1	0	0	0	0	0
0	43	6	1	26	0.985	91.9122	88.2823	40	1	0	2	39	4.97772	0	162	15.2416	1	1	0	1	0	0	0	0	0	1	1	0	0	0	0	0	1	0	0	0	0	0
0	2519	360	1	33	0.7	129.878	86.0557	68	0	0	2	512	2.30103	0	165	24.977	0	2	1	1	0	0	0	0	0	1	1	0	0	0	0	0	1	0	0	0	0	0
1	82	12	1	59	0.865	90.4146	67.8035	48	0	0	2	227	3.27875	0	163	18.0662	1	2	1	0	0	0	0	1	0	0	1	0	0	0	0	0	1	0	0	0	0	0
0	814	116	1	44	0.755	112.271	109.751	56	0	0	2	281	2.78533	0	163	21.0772	0	2	0	0	0	0	0	0	0	1	1	0	0	0	0	0	1	0	0	0	0	0
0	939	134	1	33	0.745	120.868	106.7	57	0	0	2	182	2.5682	0	168	20.1956	0	1	0	0	0	0	0	1	0	0	1	0	0	0	0	0	1	0	0	0	0	0
1	99	14	1	33	0.63	146.67	99.7348	60	0	0	2	187	4.66276	0	169	21.0077	0	1	0	0	0	0	1	0	0	0	1	0	0	0	0	0	1	0	0	0	0	0
0	302	43	1	34	0.53	177.965	199.524	61	0	0	2	95	4.76343	1	162	23.2434	0	1	0	0	0	0	0	0	0	0	0	0	0	0	0	0	0	0	0	0	0	1
1	364	52	1	28	0.54	181.168	134.283	58	1	0	2	5	4.57978	1	170	20.0692	0	1	1	1	0	0	0	0	1	0	1	0	0	0	0	0	1	0	0	0	0	0
0	140	20	1	39	0.61	147.157	136.757	68	0	0	2	234	4.57978	0	166	24.677	0	2	0	1	0	0	0	0	0	0	0	0	0	0	0	0	0	0	0	0	0	0
0	853	122	1	33	0.665	137.798	127.77	69	0	0	2	577	2.30103	0	175	22.5306	0	2	1	1	0	0	1	0	0	0	1	0	0	0	0	0	1	0	0	0	0	0
0	77	11	1	28	0.82	111.873	127.935	57	1	0	2	12	4.17609	0	171	19.4932	1	1	1	0	0	0	0	0	0	0	0	0	0	0	0	0	0	0	1	0	1	0
0	1377	197	1	35	0.93	92.4619	102.575	66	0	0	1	271	3.8451	0	169	23.1084	1	2	0	0	0	0	0	0	0	0	0	0	0	0	0	0	0	1	0	0	1	0
1	273	39	1	48	0.865	94.2822	64.6206	77	0	0	2	150	4.8451	0	172	26.0276	1	1	0	0	0	0	0	0	0	1	1	0	0	0	0	0	1	0	0	0	0	0
1	693	99	1	38	0.65	137.48	102.971	50	0	0	2	422	2.30103	0	174	16.5147	0	2	0	0	0	0	0	0	0	0	0	0	0	0	0	0	0	1	0	0	1	0
0	790	113	1	40	0.745	116.239	107.067	51	0	0	2	204	2.07918	0	168	18.0697	0	2	1	1	0	0	0	0	0	0	0	1	0	0	0	0	1	0	0	0	0	0
0	1549	221	1	27	0.655	146.059	115.959	57	1	0	2	15	3.23045	0	170	19.7232	0	1	1	1	0	0	0	0	0	1	1	0	0	0	0	0	1	0	0	0	0	0
0	471	67	2	34	0.91	70.7649	60.659	48	1	0	1	207	5.43136	0	150	21.3333	1	2	0	0	0	0	0	0	0	0	0	1	0	0	0	0	1	0	0	0	0	0
0	540	77	1	51	0.68	122.938	131.847	68	0	0	2	376	2.30103	0	169	23.8087	0	2	0	0	0	0	1	0	0	0	1	0	0	0	0	0	1	0	0	0	0	0
1	145	21	1	49	0.61	140.494	103.491	57	0	0	2	209	3.77085	0	176	18.4013	0	2	1	1	0	0	1	0	0	0	1	0	0	0	0	0	1	0	0	0	0	0
0	1912	273	1	47	0.985	81.5036	81.9837	70	0	0	2	622	1.60206	0	176	22.5981	1	2	1	0	0	0	0	0	0	0	0	0	0	0	0	0	0	1	0	0	1	0
0	954	136	1	35	0.485	195.996	219.305	58	0	0	2	216	1.60206	0	170	20.0692	0	2	0	1	0	0	0	0	0	0	0	0	0	1	0	0	1	0	0	0	0	0
1	875	125	1	58	0.51	166.927	109.488	69	1	0	2	301	1.60206	0	170	23.8754	0	2	1	0	0	0	0	0	0	0	0	0	0	0	1	0	1	0	0	0	0	0
0	363	52	1	52	0.71	116.503	93.3852	77	0	0	2	697	1.60206	0	173	25.7276	0	2	0	0	0	1	0	1	0	0	1	0	0	0	0	0	1	0	0	0	0	0
0	911	130	1	34	0.56	167.009	135.787	76	0	0	2	535	1.60206	0	181	23.1983	0	2	0	1	0	0	0	0	0	1	1	0	0	0	0	0	1	0	0	0	0	0
1	977	140	1	53	0.54	159.158	115.117	57	0	0	2	494	1.60206	0	173	19.0451	0	2	1	0	0	0	0	0	0	0	0	0	0	0	0	0	0	1	0	0	1	0
0	1895	271	1	36	0.93	91.9347	116.051	67	1	0	2	131	5.23045	1	175	21.8776	1	1	1	0	1	0	0	0	0	1	1	0	0	0	0	0	1	0	0	0	0	0
1	307	44	1	29	0.575	167.307	121.259	74	0	0	2	610	1.60206	0	167	26.5338	0	2	0	1	0	0	0	1	0	0	1	0	0	0	0	0	1	0	0	0	0	0
0	1898	271	1	50	0.96	82.9099	69.3984	66	0	0	2	235	3.04139	0	158	26.4381	1	2	0	0	0	0	0	0	0	0	0	1	0	0	0	0	1	0	0	0	0	0
0	362	52	1	28	0.885	102.445	105.89	60	0	0	2	140	2.30103	0	167	21.5139	1	1	1	0	0	0	0	0	0	1	1	0	0	0	0	0	1	0	0	0	0	0
0	322	46	1	41	0.71	122.262	118.405	70	0	0	2	519	3.03302	1	182	21.1327	0	2	0	0	0	0	0	0	0	0	0	0	0	0	0	0	0	1	0	0	1	0
1	296	42	1	44	0.68	126.678	84.581	62	0	0	2	256	3.73239	0	167	22.231	0	2	0	1	1	0	0	0	0	0	0	0	0	0	0	0	0	1	0	0	1	0
0	1321	189	1	45	0.935	87.3211	88.9661	56	0	0	2	247	5.23045	0	160	21.875	1	2	1	0	0	0	0	0	0	0	0	0	0	0	0	0	0	1	0	0	1	0
1	90	13	1	30	0.7	132.416	96.5987	66	0	0	2	399	1.60206	0	169	23.1084	0	2	1	1	0	1	0	0	0	0	0	0	0	0	0	0	0	0	0	0	0	0
0	1498	214	1	45	0.795	105.296	96.1667	79	0	0	2	455	1.60206	0	176	25.5036	0	2	0	0	1	1	1	0	0	0	1	0	0	0	0	0	1	0	0	0	0	0
1	910	130	1	36	0.605	150.995	81.7136	87	1	0	2	386	1.60206	0	172	29.4078	0	2	0	0	0	0	0	0	0	1	1	0	0	0	0	0	1	1	0	0	1	0
0	1240	177	1	38	0.64	139.962	114.784	58	0	0	2	1249	1.60206	0	181	17.704	0	2	0	1	0	0	1	0	0	0	1	0	0	0	0	0	1	0	0	0	0	0
0	1680	240	1	25	0.78	121.277	126.892	65	0	0	2	537	1.60206	0	167	23.3067	0	2	0	0	0	0	0	0	0	0	0	0	0	1	0	0	1	0	0	0	0	0
0	296	42	1	47	0.415	220.991	186.831	49	1	0	2	505	1.60206	0	171	16.7573	0	2	0	0	0	0	0	0	0	1	1	0	0	0	0	0	1	0	0	0	0	0
0	561	80	1	49	0.515	170.806	151.932	60	1	1	2	602	1.60206	0	178	18.937	0	2	1	1	0	0	0	1	0	0	1	0	0	0	0	0	1	0	0	0	0	0
0	729	104	1	53	0.61	138.274	138.274	61	0	0	2	210	1.60206	0	173	20.3816	0	2	0	1	0	0	0	0	0	0	0	0	1	0	0	0	1	0	0	0	0	0
0	994	142	1	33	0.695	130.957	132.053	47	0	0	2	342	1.60206	0	150	20.8889	0	2	1	1	0	0	0	0	0	1	1	0	0	0	0	0	1	0	0	0	0	0
0	938	134	1	35	0.57	162.672	134.99	73	0	0	2	511	1.60206	0	165	26.8136	0	2	1	1	0	0	0	0	0	1	1	0	0	0	0	0	1	0	0	0	0	0
1	302	43	1	33	0.55	171.554	119.939	55	0	1	2	92	5.78533	0	171	18.8092	0	1	1	1	0	0	0	0	0	1	1	0	0	0	0	0	1	0	0	0	0	0
0	931	133	1	41	0.69	126.36	128.507	71	0	0	2	556	1.60206	0	167	25.4581	0	2	1	0	0	0	0	0	0	1	1	0	0	0	0	0	1	0	0	0	0	0
0	553	79	1	32	0.56	169.077	159.195	67	0	0	2	847	2.25527	0	166	24.3141	0	2	0	0	0	0	1	0	0	0	1	0	0	0	0	0	1	0	0	0	0	0
0	540	77	1	29	0.435	230.863	192.148	61	0	1	2	185	1.60206	0	168	21.6128	0	1	0	1	0	0	0	0	0	0	0	0	0	1	0	0	1	0	0	0	0	0
0	1027	147	1	48	0.795	103.926	94.915	56	0	0	2	411	1.60206	0	167	20.0796	0	2	1	0	0	0	0	0	0	0	0	0	0	1	0	0	1	0	0	0	0	0
0	1671	239	1	29	0.665	141.46	145.234	69	0	0	2	569	1.60206	1	178	21.7776	0	2	1	1	0	0	0	0	0	0	0	0	0	1	0	0	1	0	0	0	0	0
0	1526	218	1	44	0.79	106.55	114.901	77	0	0	2	398	1.60206	0	175	25.1429	0	2	0	0	0	0	0	0	0	0	0	0	0	0	0	0	0	1	0	0	1	0
0	608	87	1	52	0.6	141.483	124.566	50	0	0	1	149	3.64345	0	165	18.3655	0	1	0	0	0	0	1	0	0	0	1	0	0	0	0	0	1	0	0	0	0	0
0	1205	172	1	42	0.76	112.476	127.88	63	0	0	2	444	3.14613	0	160	24.6094	0	2	0	1	0	0	0	1	0	0	1	0	0	0	0	0	1	0	0	0	0	0
1	360	51	1	36	0.82	106.308	74.1841	61	0	0	1	37	4.85733	1	173	20.3816	1	1	1	1	0	0	1	0	0	0	1	0	0	0	0	0	1	0	0	0	0	0
1	23	3	1	20	0.725	138.07	100.463	60	0	0	2	195	4.99564	1	173	20.0474	0	1	0	0	0	0	0	0	0	1	1	0	0	0	0	0	1	0	0	0	0	0
0	651	93	1	28	0.6	160.427	118.519	56	0	0	2	316	2.27875	0	172	18.9292	0	2	0	1	0	0	0	0	0	1	1	0	0	0	0	0	1	0	0	0	0	0
0	918	131	1	38	0.635	141.235	124.162	75	0	0	1	193	4.17609	0	167	26.8923	0	1	1	1	0	0	1	0	0	0	1	0	0	0	0	0	1	0	0	0	0	0
0	392	56	1	37	0.855	100.741	104.25	67	0	0	2	313	2.54407	0	170	23.1834	1	2	0	0	0	0	0	1	0	0	1	0	0	0	0	0	1	0	0	0	0	0
0	1114	159	1	33	0.85	103.808	102.416	73	0	0	1	208	5.17609	0	175	23.8367	1	2	0	0	0	0	1	0	0	0	1	0	0	0	0	0	1	0	0	0	0	0
0	2	0	1	55	0.975	79.8791	73.3317	76	0	0	2	259	1.60206	0	174	25.1024	1	2	1	0	1	0	0	0	0	0	0	0	1	0	0	0	1	0	0	0	0	0
1	18	3	2	57	0.515	122.906	80.2659	44	0	0	2	210	2.64345	1	160	17.1875	0	2	1	0	0	0	0	0	0	1	1	0	0	0	0	0	1	0	0	0	0	0
1	398	57	1	31	0.67	138.357	65.5498	72	0	0	2	428	3.20412	0	170	24.9135	0	2	1	0	0	0	0	0	0	1	1	0	0	0	0	0	1	0	0	0	0	0
1	60	9	1	48	0.49	181.66	125.525	78	0	0	2	648	3.95904	0	170	26.9896	0	2	0	0	1	0	0	0	0	0	0	0	0	0	0	0	0	1	0	0	1	0
0	706	101	1	34	0.8	110.658	103.181	73	0	0	2	339	1.60206	0	174	24.1115	0	2	1	0	0	0	0	1	0	0	1	0	0	0	0	0	1	0	0	0	0	0
0	1524	218	1	55	0.43	205.457	194.956	55	0	0	2	380	5.07918	1	175	17.9592	0	2	0	0	0	0	1	0	0	0	1	0	0	0	0	0	1	0	0	0	0	0
0	1344	192	1	33	0.635	145.338	146.67	69	0	0	2	662	1.60206	0	165	25.3444	0	2	0	0	0	0	1	0	0	0	1	0	0	0	0	0	1	0	0	0	0	0
1	196	28	2	33	0.58	119.726	89.6841	41	0	0	2	316	1.60206	0	150	18.2222	0	2	1	0	0	0	1	0	0	0	1	0	0	0	0	0	1	0	0	0	0	0
0	692	99	2	44	0.44	155.338	132.502	61	0	0	2	923	1.60206	0	168	21.6128	0	2	1	0	0	1	0	1	0	0	1	0	0	0	0	0	1	0	0	0	0	0
0	2045	292	1	38	0.655	136.27	137.48	76	0	0	2	436	1.95904	0	173	25.3934	0	2	1	0	0	1	0	0	0	0	0	0	0	0	0	0	0	1	0	0	1	0
0	1456	208	2	36	0.695	95.4689	90.9248	46	1	0	2	557	1.60206	0	153	19.6506	0	2	1	0	0	0	0	0	0	0	0	0	0	0	0	0	0	1	0	0	1	0
0	1456	208	1	32	0.925	94.7469	83.6909	87	0	0	2	1108	1.60206	0	168	30.8248	1	2	1	0	0	0	0	0	0	0	0	0	0	0	0	0	0	0	1	0	1	0
1	287	41	1	35	0.71	126.253	80.3785	57	1	0	2	330	1.60206	0	167	20.4382	0	2	1	1	0	1	0	0	0	0	0	0	0	1	0	0	1	0	0	0	0	0
0	933	133	1	56	0.595	140.722	127.073	50	0	0	2	312	2.07918	0	166	18.1449	0	2	0	0	0	0	0	0	0	1	1	0	0	0	0	0	1	0	0	0	0	0
0	1146	164	1	32	0.785	114.502	112.028	69	0	0	2	270	3.90309	0	169	24.1588	0	2	0	1	0	0	0	0	0	1	1	0	0	0	0	0	1	1	0	0	1	0
1	917	131	1	53	0.745	109.785	80.9609	63	0	0	2	379	1.60206	0	160	24.6094	0	2	1	0	0	0	0	0	0	0	0	0	0	0	0	0	0	0	1	0	1	0
0	314	45	1	32	0.735	123.537	105.895	84	1	0	1	226	4.50515	0	158	33.6485	0	2	0	1	0	0	0	0	0	1	1	0	0	0	0	0	1	0	0	0	0	0
1	55	8	1	42	0.87	96.2306	71.8987	56	1	0	1	180	4.43136	1	175	18.2857	1	1	1	0	0	0	1	0	0	0	1	0	0	0	0	0	1	0	0	0	0	0
0	2280	326	1	57	0.635	130.075	124.406	56	0	0	2	127	1.60206	0	167	20.0796	0	1	1	0	0	0	0	0	0	1	1	0	0	0	0	0	1	0	0	0	0	0
0	489	70	1	41	0.695	125.312	99.333	68	1	0	2	680	1.60206	0	171	23.255	0	2	1	0	0	0	0	0	0	1	1	0	0	0	0	0	1	0	0	0	0	0
0	1682	240	1	45	0.85	97.4735	104.537	59	0	0	2	204	5.27875	0	170	20.4152	1	2	0	0	0	0	0	0	0	1	1	0	0	0	0	0	1	0	0	0	0	0
0	740	106	1	71	0.62	127.883	111.17	75	0	0	2	421	1.60206	0	175	24.4898	0	2	0	0	1	0	0	0	0	0	0	0	0	0	0	0	0	1	0	0	1	0
0	910	130	1	40	0.815	104.796	102.613	68	0	0	1	164	3.716	0	163	25.5937	1	1	1	0	0	0	0	0	0	0	0	0	1	0	0	0	1	0	0	0	0	0
1	1841	263	1	42	0.785	108.352	68.3647	57	0	0	2	56	5.5682	0	170	19.7232	0	1	0	0	0	1	0	0	0	1	1	0	0	0	0	0	1	0	0	0	0	0
0	847	121	1	53	0.71	116.053	130.821	56	0	0	2	576	1.60206	0	172	18.9292	0	2	1	0	0	1	0	0	0	1	1	0	0	0	0	0	1	1	0	0	1	0
0	1311	187	1	42	0.7	123.673	137.147	74	1	0	2	179	5.39794	0	165	27.1809	0	1	0	0	0	0	0	1	0	0	1	0	0	0	0	0	1	0	0	0	0	0
0	1461	209	1	53	0.81	99.6824	95.5854	55	0	0	2	326	1.60206	0	163	20.7008	1	2	0	0	0	0	0	0	0	0	0	0	0	0	0	1	1	0	0	0	0	0
0	364	52	1	56	0.86	91.9909	87.2891	73	0	0	2	143	4	0	170	25.2595	1	1	0	0	0	0	0	0	0	0	0	0	1	0	0	0	1	0	0	0	0	0
1	162	23	1	37	0.8	108.775	73.3944	55	0	0	1	99	4.39794	0	161	21.2183	0	1	0	0	0	0	0	0	0	0	0	0	0	0	0	0	0	0	0	0	0	1
0	952	136	1	43	0.765	111.096	115.438	56	1	0	2	205	1.60206	0	165	20.5693	0	2	1	0	0	0	0	0	0	1	1	0	0	0	0	0	1	0	0	0	0	0
0	15	2	1	43	0.595	148.474	141.587	62	0	0	2	953	1.60206	0	172	20.9573	0	2	1	0	0	0	0	0	0	0	0	0	0	0	0	0	0	0	1	0	1	0
0	917	131	1	41	0.645	136.588	133.012	72	0	0	2	301	1.60206	0	180	22.2222	0	2	1	0	0	0	0	0	0	1	1	0	0	0	0	0	1	0	0	0	0	0
0	56	8	1	44	0.68	126.678	122.511	75	1	1	2	229	1.60206	0	169	26.2596	0	2	0	0	1	0	0	0	0	0	0	0	0	0	0	0	0	1	0	0	1	0
0	1024	146	1	59	0.76	104.977	113.554	64	0	0	2	404	1.60206	1	159	25.3155	0	2	1	0	0	0	0	0	0	0	0	0	0	0	0	0	0	0	1	0	1	0
0	1491	213	1	39	0.755	115.054	109.192	71	0	0	2	594	1.60206	0	173	23.7228	0	2	1	0	0	0	0	0	0	0	0	0	0	0	0	0	0	0	1	0	1	0
1	896	128	1	46	0.575	152.35	113.869	68	0	0	2	742	1.60206	0	175	22.2041	0	2	1	0	0	0	0	0	0	0	0	0	0	0	0	0	0	0	1	0	1	0
0	233	33	1	33	0.83	106.7	95.9502	66	0	0	2	179	1.60206	0	167	23.6652	1	1	0	0	0	0	0	0	0	1	1	0	0	0	0	0	1	0	0	0	0	0
0	258	37	1	41	0.74	116.56	106.531	79	0	0	2	535	1.60206	0	178	24.9337	0	2	0	0	0	0	0	0	0	0	0	0	0	1	0	0	1	0	0	0	0	0
1	646	92	2	53	0.505	127.59	88.2599	53	0	0	2	759	1.60206	0	157	21.5019	0	2	0	1	0	0	1	0	0	0	1	0	0	0	0	0	1	0	0	0	0	0
0	1169	167	1	35	0.84	103.986	96.0277	89	1	0	1	160	4.11394	0	174	29.3962	1	1	0	0	0	0	0	0	0	0	0	0	0	0	0	0	0	0	1	0	1	0
0	873	125	1	38	0.835	102.971	106.647	74	0	0	2	926	1.60206	0	167	26.5338	1	2	1	0	0	0	0	0	0	0	0	0	1	0	0	0	1	0	0	0	0	0
1	1344	192	1	61	0.8	98.2766	71.5705	56	0	0	2	348	1.60206	0	172	18.9292	0	2	0	0	0	0	0	0	0	0	0	0	0	0	0	0	0	1	0	0	1	0
0	2035	291	1	42	0.715	120.684	100.207	64	0	0	2	219	1.60206	0	171	21.8871	0	2	0	0	0	0	0	0	0	0	0	0	0	0	0	0	0	0	1	0	1	0
0	1184	169	1	42	0.73	117.827	130.085	58	0	0	2	99	3.34242	0	166	21.048	0	1	1	0	1	0	0	0	0	0	0	0	1	0	0	0	1	0	0	0	0	0
0	1587	227	1	42	0.76	112.476	101.602	92	0	0	2	242	4.43136	1	177	29.3658	0	2	0	0	0	0	1	0	0	0	1	0	0	0	0	0	1	0	0	0	0	0
1	245	35	1	36	0.32	314.895	223.916	41	1	0	2	10	5.20412	0	173	13.6991	0	1	1	1	0	0	0	0	0	1	1	0	0	0	0	0	1	0	0	0	0	0
0	2203	315	1	28	0.645	147.582	154.47	65	1	1	2	85	5.07918	0	171	22.2291	0	1	0	1	0	0	0	0	0	1	1	0	0	0	0	0	1	0	0	0	0	0
0	435	62	1	46	0.68	125.54	125.54	52	0	0	2	563	1.60206	0	162	19.8141	0	2	1	0	0	0	1	0	0	0	1	0	0	0	0	0	1	0	0	0	0	0
0	1512	216	1	35	0.705	127.286	111.617	72	0	0	2	150	1.60206	0	176	23.2438	0	1	1	0	0	0	0	0	0	0	0	0	0	0	0	0	0	0	1	0	1	0
0	1022	146	1	50	0.72	115.554	103.068	52	0	0	2	260	1.60206	0	163	19.5717	0	2	0	0	1	0	1	0	0	0	1	0	0	0	0	0	1	0	0	0	0	0
1	208	30	1	36	0.84	103.393	75.7428	61	0	0	2	404	1.60206	0	175	19.9184	1	2	1	0	0	0	0	0	0	1	1	0	0	0	0	0	1	0	0	0	0	0
0	18	3	1	50	0.615	138.607	152.856	66	0	0	2	706	1.60206	0	175	21.551	0	2	0	1	1	0	0	0	0	0	0	0	0	0	0	0	0	0	0	1	1	0
0	300	43	1	35	0.685	131.585	141.046	63	1	0	2	382	2.27875	0	170	21.7993	0	2	1	1	0	0	0	1	0	0	1	0	0	0	0	0	1	0	0	0	0	0
0	888	127	1	36	0.72	123.523	99.2895	52	1	0	2	129	2.96379	0	162	19.8141	0	1	0	0	0	0	0	0	0	1	1	0	0	0	0	0	1	0	0	0	0	0
1	357	51	1	39	0.605	148.561	106.847	69	0	0	1	383	4.39794	0	174	22.7903	0	2	1	0	0	0	1	0	0	0	1	0	0	0	0	0	1	0	0	0	0	0
1	765	109	1	31	0.68	136.012	95.3595	67	0	0	1	210	3.96848	0	172	22.6474	0	2	1	0	0	0	1	0	0	0	1	0	0	0	0	0	1	0	0	0	0	0
0	1192	170	1	32	0.58	162.367	165.658	60	1	0	2	372	1.60206	0	169	21.0077	0	2	1	0	0	0	0	0	0	0	0	0	0	0	0	0	0	1	0	0	1	0
1	147	21	1	30	0.49	199.846	105.836	48	1	0	1	5	5.43136	0	160	18.75	0	1	0	0	0	0	1	0	0	0	1	0	0	0	0	0	1	0	0	0	0	0
0	810	116	1	46	0.88	93.232	76.4607	67	0	0	2	255	4.25527	0	169	23.4586	1	2	0	0	0	0	0	0	0	0	0	0	1	0	0	0	1	0	0	0	0	0
0	1972	282	2	29	0.51	142.574	125.399	51	0	0	2	431	1.60206	0	158	20.4294	0	2	0	0	0	0	0	0	0	0	0	0	0	0	0	0	0	1	0	0	1	0
0	2647	378	1	50	1.155	66.9773	70.8565	62	0	0	2	116	2.73239	1	170	21.4533	1	1	0	0	0	1	0	0	0	1	1	0	0	0	0	0	1	0	0	0	0	0
0	533	76	1	40	0.755	114.464	119	76	0	0	2	170	4.74819	0	174	25.1024	0	1	1	0	1	0	0	0	0	1	1	0	0	0	0	0	1	0	0	0	0	0
1	537	77	1	63	0.625	129.815	89.2186	64	0	0	2	254	4.43136	1	163	24.0882	0	2	1	0	1	0	0	0	0	1	1	0	0	0	0	0	1	0	0	0	0	0
0	994	142	1	27	0.8	115.959	119.397	69	0	0	2	243	2.64246	0	173	23.0546	0	2	1	0	0	0	0	0	0	1	1	0	0	0	0	0	1	0	0	0	0	0
0	822	117	1	67	0.715	109.768	86.9496	53	0	0	2	306	1.60206	0	158	21.2306	0	2	0	0	0	0	0	0	0	1	1	0	0	0	0	0	1	0	0	0	0	0
0	265	38	1	60	0.705	114.094	118.948	74	0	0	2	221	1.60206	0	163	27.852	0	2	1	1	0	0	0	0	0	0	0	0	0	1	0	0	1	0	0	0	0	0
0	453	65	1	33	0.88	99.7348	101.059	82	0	0	1	329	3.23045	0	173	27.3982	1	2	0	0	0	0	1	0	0	0	1	0	0	0	0	0	1	0	0	0	0	0
1	984	141	1	33	0.6	155.165	103.108	50	0	0	2	308	1.60206	0	166	18.1449	0	2	1	0	0	0	0	0	0	1	1	0	0	0	0	0	1	0	0	0	0	0
0	721	103	1	30	0.805	112.692	106.559	54	0	0	1	274	3.59106	0	163	20.3244	1	2	1	0	0	0	1	0	0	0	1	0	0	0	0	0	1	0	0	0	0	0
0	1918	274	1	39	0.635	140.492	112.471	65	0	0	2	645	1.60206	0	179	20.2865	0	2	1	0	0	0	0	0	0	0	0	0	0	0	0	0	0	0	1	0	1	0
0	1951	279	1	57	0.615	134.969	126.617	66	1	0	1	103	5.14613	0	168	23.3844	0	1	0	0	0	0	0	0	0	0	0	0	0	0	0	0	0	1	0	0	1	0
0	1331	190	1	62	0.625	130.238	127.874	61	0	0	2	388	1.60206	0	163	22.9591	0	2	0	0	0	1	0	0	0	0	0	0	0	0	0	0	0	1	0	0	1	0
0	1464	209	1	39	0.88	96.4093	92.1663	76	0	0	2	556	4.14613	0	180	23.4568	1	2	1	0	0	0	0	0	0	1	1	0	0	0	0	0	1	0	0	0	0	0
1	1197	171	1	45	0.675	127.18	88.9661	52	0	0	1	199	5.69897	0	165	19.1001	0	1	1	0	0	0	0	0	0	0	0	0	0	0	0	0	0	1	0	0	1	0
1	333	48	1	68	0.92	81.814	44.6459	69	0	0	2	356	1.60206	0	163	25.9701	1	2	1	1	1	0	0	0	0	0	0	0	0	1	0	0	1	0	0	0	0	0
0	931	133	1	39	0.86	99.0013	95.781	68	1	0	2	104	5.38021	0	177	21.7051	1	1	1	0	0	0	1	0	0	0	1	0	0	0	0	0	1	0	0	0	0	0
0	448	64	1	44	1.055	76.3104	65.1453	69	0	0	2	493	1.60206	0	170	23.8754	1	2	1	0	0	0	1	0	0	0	1	0	0	0	0	0	1	0	0	0	0	0
0	1560	223	1	45	0.73	116.188	95.5255	76	1	0	2	581	1.60206	0	167	27.2509	0	2	1	0	1	0	0	0	0	0	0	0	0	0	0	0	0	1	0	0	1	0
0	392	56	1	58	0.71	113.949	85.032	45	1	0	2	94	5.23045	0	164	16.7311	0	1	1	0	0	0	0	0	0	0	0	0	0	0	0	0	0	1	0	0	1	0
0	340	49	1	37	0.54	171.203	176.86	60	0	0	2	608	1.60206	0	170	20.7612	0	2	0	0	0	0	1	0	0	0	1	0	0	0	0	0	1	0	0	0	0	0
0	1960	280	1	31	0.805	111.945	105.134	72	0	0	2	401	1.60206	0	185	21.0373	1	2	1	0	0	0	0	0	0	0	0	0	0	0	0	0	0	1	0	0	1	0
0	322	46	1	50	0.595	143.997	137.318	72	0	0	2	1033	1.60206	0	169	25.2092	0	2	1	0	0	0	0	0	0	0	0	0	0	0	0	0	0	1	0	0	1	0
0	1463	209	1	34	0.71	126.998	123.97	70	0	0	2	253	1.60206	0	172	23.6614	0	2	0	0	0	0	0	0	0	0	0	0	0	0	0	0	0	1	0	0	1	0
0	356	51	2	49	0.5	131.136	99.5248	53	0	0	2	249	1.60206	0	157	21.5019	0	2	0	1	0	0	0	0	0	0	0	0	0	0	0	0	0	1	0	0	1	0
0	300	43	1	53	0.725	113.287	115.117	59	0	0	2	626	1.60206	0	171	20.1771	0	2	1	0	0	0	0	0	0	0	0	0	0	0	0	0	0	1	0	0	1	0
0	1251	179	1	37	0.705	125.859	105.719	68	0	0	2	695	1.60206	0	168	24.093	0	2	1	0	0	0	1	0	0	0	1	0	0	0	0	0	1	0	0	0	0	0
0	454	65	1	35	0.865	100.525	116.717	74	0	0	2	323	3.43136	0	173	24.7252	1	2	0	0	0	0	0	0	0	1	1	0	0	0	0	0	1	0	0	0	0	0
0	467	67	1	34	0.63	145.784	110.658	73	0	0	2	32	5.49136	0	170	25.2595	0	1	1	0	0	0	0	0	0	1	1	0	0	0	0	0	1	0	0	0	0	0
0	27	4	1	32	0.74	122.574	124.514	62	0	0	2	552	1.60206	0	170	21.4533	0	2	0	0	0	0	1	0	0	0	1	0	0	0	0	0	1	0	0	0	0	0
0	349	50	1	30	0.67	139.281	129.215	56	1	0	1	270	3	0	168	19.8413	0	2	1	0	0	0	0	0	0	1	1	0	0	0	0	0	1	0	0	0	0	0
1	241	34	1	43	0.79	107.049	73.8336	54	0	0	2	254	4.11394	0	168	19.1327	0	2	0	0	0	0	1	0	0	0	1	0	0	0	0	0	1	0	0	0	0	0
0	1990	284	1	37	0.67	133.476	124.836	50	0	0	2	429	1.60206	0	163	18.8189	0	2	0	0	0	0	0	0	0	0	0	0	0	0	0	0	0	1	0	0	1	0
0	412	59	1	39	0.76	114.181	124.521	76	0	0	1	240	4.54407	0	176	24.5351	0	2	0	0	0	0	0	0	0	0	0	0	0	0	0	0	0	1	0	0	1	0
1	1727	247	1	46	0.7	121.41	78.1849	63	0	0	2	190	1.60206	0	165	23.1405	0	1	1	0	0	1	0	0	0	0	0	0	0	0	0	0	0	1	0	0	1	0
0	1883	269	1	45	1.035	77.6595	86.2557	65	1	0	2	614	1.60206	0	173	21.7181	1	2	0	0	0	0	0	0	0	0	0	0	0	0	0	0	0	1	0	0	1	0
0	322	46	1	64	0.72	109.906	93.2755	61	0	0	2	683	1.60206	0	163	22.9591	0	2	1	0	1	1	1	0	0	0	1	0	0	0	0	0	1	0	0	0	0	0
1	1749	250	1	30	0.55	174.906	127.161	89	1	0	2	32	4.716	1	175	29.0612	0	1	0	0	0	0	0	0	0	0	0	0	0	0	0	0	0	1	0	0	1	0
1	663	95	1	37	0.6	151.603	110.365	69	1	0	2	117	2.30103	0	179	21.5349	0	1	1	0	0	0	0	0	0	1	1	0	0	0	0	0	1	0	0	0	0	0
1	1014	145	1	77	0.85	87.4039	55.4949	60	0	0	2	176	2.41497	0	166	21.7738	1	1	1	0	0	0	0	0	0	0	0	0	0	1	0	0	1	0	0	0	0	0
0	618	88	2	46	0.77	80.7034	79.5106	42	0	0	2	2	5.39794	0	160	16.4063	0	1	0	0	0	0	0	0	1	0	1	0	0	0	0	0	1	0	0	0	0	0
0	503	72	1	38	0.62	145.185	130.505	67	0	0	2	554	1.60206	0	178	21.1463	0	2	1	0	0	0	0	1	0	0	1	0	0	0	0	0	1	0	0	0	0	0
1	1583	226	1	61	0.46	186.12	98.2766	41	0	1	2	19	5.17609	0	159	16.2177	0	1	1	1	0	0	0	0	0	0	0	0	0	0	0	0	0	1	0	0	1	0
1	452	65	1	37	0.775	112.834	82.6478	78	0	0	2	200	4.92428	0	175	25.4694	0	1	1	0	0	0	1	0	0	0	1	0	0	0	0	0	1	0	0	0	0	0
0	2793	399	1	51	0.55	157.045	110.645	62	1	0	2	113	5.47712	0	168	21.9671	0	1	1	0	0	0	0	0	0	1	1	0	0	0	0	0	1	0	0	0	0	0
0	981	140	1	56	0.615	135.455	120.626	81	0	0	2	427	1.60206	1	162	30.8642	0	2	0	0	0	0	0	0	0	0	0	0	0	1	0	0	1	0	0	0	0	0
0	1484	212	1	34	0.66	138.164	118.303	46	1	0	2	145	1.60206	0	163	17.3134	0	1	1	0	0	0	0	0	0	0	0	0	0	0	0	0	0	0	1	0	1	0
0	392	56	1	33	0.72	125.724	114.631	65	0	0	2	244	1.60206	0	168	23.03	0	2	1	0	0	0	0	0	0	0	0	0	0	0	0	0	0	1	0	0	1	0
0	1451	207	1	52	0.765	106.892	92.7626	64	0	1	2	304	1.60206	1	167	22.9481	0	2	1	0	0	0	0	0	0	0	0	0	0	0	0	0	0	1	0	0	1	0
0	1869	267	1	33	0.845	104.517	114.631	66	0	0	1	152	4.5682	0	170	22.8374	1	1	1	0	0	0	0	0	0	1	1	0	0	0	0	0	1	0	0	0	0	0
0	1540	220	1	31	0.68	136.012	116.96	72	0	0	2	433	1.60206	0	181	21.9774	0	2	1	0	0	0	0	0	0	1	1	0	0	0	0	0	1	0	0	0	0	0
1	126	18	2	44	0.44	155.338	105.55	50	0	0	2	360	1.60206	0	157	20.2848	0	2	0	0	0	0	0	0	0	0	0	0	0	0	0	0	0	1	0	0	1	0
0	908	130	2	61	0.715	83.0139	82.349	50	0	0	2	427	1.60206	0	149	22.5215	0	2	0	0	0	1	0	0	0	0	0	0	0	0	0	0	0	0	1	0	1	0
0	101	14	1	37	0.865	99.3977	90.8608	73	1	0	2	452	2.17609	0	176	23.5666	1	2	1	0	0	0	1	0	0	0	1	0	0	0	0	0	1	0	0	0	0	0
0	303	43	1	35	0.665	136.162	105.433	87	0	0	2	173	4.98227	0	171	29.7527	0	1	1	0	0	0	0	0	0	0	0	0	0	0	0	0	0	0	0	0	0	1
0	1073	153	1	31	0.775	116.96	118.726	66	0	0	2	299	5.25527	1	170	22.8374	0	2	0	0	0	0	1	0	0	0	1	0	0	0	0	0	1	0	0	0	0	0
0	245	35	1	31	0.795	113.571	145.868	60	0	0	1	199	5.86923	0	173	20.0474	0	1	0	0	0	0	1	0	0	0	1	0	0	0	0	0	1	0	0	0	0	0
1	320	46	1	62	0.635	127.874	86.6137	63	0	0	1	668	4.51851	0	153	26.9127	0	2	1	1	1	0	0	0	0	0	0	0	0	0	0	0	0	0	0	0	0	1
0	28	4	1	29	0.77	119.443	112.663	52	0	0	2	359	1.60206	0	160	20.3125	0	2	0	0	0	0	1	0	0	0	1	0	0	0	0	0	1	0	0	0	0	0
0	551	79	1	38	0.74	118.372	111.395	71	0	0	2	492	2.04139	0	176	22.921	0	2	0	0	0	0	1	0	0	0	1	0	0	0	0	0	1	0	0	0	0	0
0	119	17	1	29	0.595	160.834	116.813	60	1	1	2	13	5.4624	0	178	18.937	0	1	1	0	0	1	0	0	0	1	1	0	0	0	0	0	1	0	0	0	0	0
0	879	126	1	36	0.85	101.99	97.9886	51	1	0	1	128	5.75587	0	165	18.7328	1	1	1	0	0	0	0	0	0	1	1	0	0	0	0	0	1	0	0	0	0	0
0	656	94	1	39	0.77	112.471	109.192	60	0	1	2	322	1.60206	0	165	22.0386	0	2	0	0	1	0	0	0	0	0	0	0	0	0	0	0	0	0	1	0	1	0
0	1682	240	1	31	0.74	123.367	131.537	58	0	0	1	286	4.63347	0	165	21.3039	0	2	1	0	0	0	1	0	0	0	1	0	0	0	0	0	1	0	0	0	0	0
0	601	86	1	36	0.585	156.968	150.995	67	0	0	1	266	4.23045	0	174	22.1297	0	2	1	0	0	0	0	0	0	1	1	0	0	0	0	0	1	0	0	0	0	0
0	699	100	1	34	0.78	113.939	101.797	58	0	0	2	554	1.60206	0	168	20.5499	0	2	1	0	0	0	0	0	0	1	1	0	0	0	0	0	1	0	0	0	0	0
0	1811	259	1	34	0.755	118.303	122.026	68	0	0	1	225	4.17609	1	174	22.46	0	2	1	0	0	0	1	0	0	0	1	0	0	0	0	0	1	0	0	0	0	0
0	497	71	1	35	0.68	132.702	102.575	66	0	0	2	382	3.85126	1	168	23.3844	0	2	0	0	0	0	1	0	0	0	1	0	0	0	0	0	1	0	0	0	0	0
0	35	5	1	38	0.59	153.737	131.621	50	0	0	2	255	1.60206	0	165	18.3655	0	2	1	0	0	0	0	0	0	1	1	0	0	0	0	0	1	0	0	0	0	0
0	342	49	1	44	0.69	124.562	109.751	54	1	0	2	109	3.14613	0	172	18.2531	0	1	1	0	0	0	0	0	0	1	1	0	0	0	0	0	1	0	0	0	0	0
1	53	8	1	24	0.835	113.039	83.5544	60	1	0	2	34	5.23045	1	175	19.5918	1	1	1	0	0	0	1	0	0	0	1	0	0	0	0	0	1	0	0	0	0	0
0	1608	230	1	66	0.99	75.6324	92.6946	52	0	0	2	211	2.81954	0	165	19.1001	1	2	1	0	1	1	0	0	0	0	0	0	1	0	0	0	1	0	0	0	0	0
0	1519	217	1	44	1.025	78.8936	76.3104	60	0	0	2	177	1.69897	0	173	20.0474	1	1	0	0	0	0	0	0	0	0	0	0	0	0	0	0	0	1	0	0	1	0
0	1011	144	1	40	0.945	88.3429	77.8012	61	0	0	2	619	1.60206	0	170	21.1073	1	2	0	0	0	0	1	0	0	0	1	0	0	0	0	0	1	0	0	0	0	0
1	1018	145	1	33	0.58	161.356	116.351	59	0	0	2	390	1.60206	1	166	21.4109	0	2	0	0	0	0	0	0	0	1	1	0	0	0	0	0	1	0	0	0	0	0
0	1322	189	1	47	0.935	86.5537	100.003	65	0	0	2	452	1.60206	0	170	22.4913	1	2	1	0	0	1	1	0	0	0	1	0	0	0	0	0	1	0	0	0	0	0
0	1785	255	1	31	0.9	98.4228	94.7681	67	0	0	2	136	3.89209	0	173	22.3863	1	1	0	0	0	0	1	0	0	0	1	0	0	0	0	0	1	0	0	0	0	0
0	217	31	1	38	0.76	114.784	96.919	80	0	0	2	202	1.60206	0	178	25.2493	0	2	1	0	0	0	0	0	0	1	1	0	0	0	0	0	1	0	0	0	0	0
0	1392	199	1	56	0.755	106.907	102.206	66	0	0	2	518	1.60206	0	163	24.841	0	2	0	0	0	0	0	0	0	0	0	0	0	0	0	0	0	1	0	0	1	0
0	1937	277	1	57	0.735	109.875	100.363	55	1	0	2	195	1.60206	0	163	20.7008	0	1	0	0	0	0	0	0	0	0	0	0	0	0	0	0	0	1	0	0	1	0
0	1273	182	1	41	0.845	100.012	93.5921	62	0	0	2	251	1.60206	0	170	21.4533	1	2	0	0	0	0	0	0	0	0	0	0	0	0	0	0	0	1	0	0	1	0
0	980	140	2	56	0.6	103.413	83.7911	51	0	0	2	214	1.60206	0	157	20.6905	0	2	0	0	0	1	0	0	0	0	0	0	0	1	0	0	1	0	0	0	0	0
0	1960	280	1	53	0.77	105.682	83.95	53	0	0	2	392	1.60206	0	164	19.7055	0	2	0	0	0	0	0	0	0	1	1	0	0	0	0	0	1	0	0	0	0	0
0	1184	169	1	26	0.66	145.896	149.819	50	0	0	2	699	1.60206	0	160	19.5313	0	2	0	0	0	0	1	0	0	0	1	0	0	0	0	0	1	0	0	0	0	0
1	699	100	1	48	0.91	88.9226	61.0827	65	0	0	2	6	5.77085	0	169	22.7583	1	1	0	0	0	0	0	0	0	1	1	0	0	0	0	0	1	0	0	0	0	0
1	126	18	1	31	0.675	137.175	102.35	61	0	0	2	135	4.54407	0	165	22.4059	0	1	0	0	0	0	0	0	0	1	1	0	0	0	0	0	1	0	0	0	0	0
0	516	74	1	34	0.73	122.991	114.787	66	0	0	1	290	4.04139	0	174	21.7994	0	2	0	0	0	0	1	0	0	0	1	0	0	0	0	0	1	0	0	0	0	0
1	25	4	1	36	0.555	166.799	67.2124	56	0	0	2	59	5.25527	0	168	19.8413	0	1	1	0	0	0	0	0	0	1	1	0	0	0	0	0	1	0	0	0	0	0
0	868	124	1	27	0.715	132.009	104.567	49	0	0	2	300	1.60206	1	168	17.3611	0	2	0	0	0	0	0	0	0	1	1	0	0	0	0	0	1	0	0	0	0	0
1	1239	177	1	34	0.64	143.158	101.797	59	1	0	2	474	1.60206	0	176	19.047	0	2	1	0	0	0	0	0	0	1	1	0	0	0	0	0	1	0	0	0	0	0
0	343	49	1	41	0.925	90.098	101.395	73	0	0	1	287	4.51851	0	174	24.1115	1	2	0	1	0	0	1	0	0	0	1	0	0	0	0	0	1	0	0	0	0	0
0	516	74	1	33	0.75	119.939	129.878	68	0	0	1	223	4.4624	0	167	24.3824	0	2	1	0	0	0	1	0	0	0	1	0	0	0	0	0	1	0	0	0	0	0
0	1841	263	1	34	1.06	79.9733	72.7952	66	0	0	2	86	1.60206	1	173	22.0522	1	1	0	0	0	0	0	0	0	1	1	0	0	0	0	0	1	0	0	0	0	0
0	546	78	1	46	0.865	95.1002	73.2171	74	0	1	2	586	2.59106	0	180	22.8395	1	2	0	0	0	1	0	0	0	1	1	0	0	0	0	0	1	0	0	0	0	0
0	532	76	1	36	0.98	86.5434	72.6843	64	0	0	1	221	4.88649	0	165	23.5078	1	2	0	0	0	0	0	0	0	1	1	0	0	0	0	0	1	0	0	0	0	0
0	1524	218	1	44	0.59	149.229	127.762	74	0	0	2	435	1.60206	0	172	25.0135	0	2	1	0	0	0	0	0	0	0	0	0	0	0	0	0	0	1	0	0	1	0
0	1392	199	1	33	0.61	152.233	158.204	56	0	0	2	285	1.60206	0	164	20.8209	0	2	1	0	0	0	0	0	0	0	0	0	0	0	0	0	0	1	0	0	1	0
0	173	25	1	24	0.675	144.49	140.872	69	0	0	2	201	3.23045	0	175	22.5306	0	2	0	0	0	0	0	1	0	0	1	0	0	0	0	0	1	0	0	0	0	0
0	197	28	1	62	0.635	127.874	112.417	54	0	0	2	302	1.60206	0	173	18.0427	0	2	1	0	1	0	1	0	0	0	1	0	0	0	0	0	1	0	0	0	0	0
1	945	135	2	56	0.535	118.043	86.5599	48	0	1	2	497	1.60206	0	160	18.75	0	2	0	0	0	0	1	0	0	0	1	0	0	0	0	0	1	0	0	0	0	0
0	1394	199	1	48	0.67	126.606	124.46	53	0	0	2	267	1.60206	0	167	19.0039	0	2	0	0	0	0	1	0	0	0	1	0	0	0	0	0	1	0	0	0	0	0
0	1017	145	1	24	0.785	121.388	134.12	55	0	0	2	402	1.60206	1	170	19.0311	0	2	1	0	0	0	0	0	0	0	0	0	0	0	0	0	0	0	1	0	1	0
0	1512	216	1	40	0.68	129.153	136.056	64	1	0	2	501	1.60206	0	176	20.6612	0	2	1	0	0	0	0	0	0	0	0	0	0	0	0	0	0	1	0	0	1	0
0	470	67	1	35	0.76	116.717	114.114	73	1	0	1	146	5.27875	0	175	23.8367	0	1	0	0	0	0	1	0	0	0	1	0	0	0	0	0	1	0	0	0	0	0
0	197	28	1	56	0.74	109.411	88.9986	65	0	0	2	281	1.60206	1	165	23.8751	0	2	0	0	0	1	0	0	0	1	1	0	0	0	0	0	1	0	0	0	0	0
0	308	44	1	45	0.66	130.522	135.24	63	0	0	2	379	1.60206	0	170	21.7993	0	2	0	0	0	0	0	0	0	1	1	0	0	0	0	0	1	0	0	0	0	0
0	9	1	1	30	0.78	116.871	135.767	67	0	0	2	278	2.75587	0	164	24.9108	0	2	0	0	0	0	1	0	0	0	1	0	0	0	0	0	1	0	0	0	0	0
0	980	140	1	29	0.58	165.644	162.408	64	0	0	2	422	1.60206	1	174	21.1389	0	2	1	0	0	0	1	0	0	0	1	0	0	0	0	0	1	0	0	0	0	0
0	910	130	1	40	0.275	367.139	308.231	61	1	0	1	268	4.25527	1	174	20.148	0	2	0	0	0	0	1	0	0	0	1	0	0	0	0	0	1	0	0	0	0	0
0	1308	187	1	42	0.765	111.628	109.154	62	0	0	2	442	1.60206	0	160	24.2188	0	2	1	0	0	0	1	0	0	0	1	0	0	0	0	0	1	0	0	0	0	0
0	35	5	1	51	0.63	134.265	142.041	63	0	0	2	316	1.60206	0	160	24.6094	0	2	1	0	0	0	0	0	0	1	1	0	0	0	0	0	1	0	0	0	0	0
0	1517	217	1	32	0.73	124.514	120.69	71	0	0	2	294	5.20412	0	180	21.9136	0	2	0	0	0	0	0	1	0	0	1	0	0	0	0	0	1	0	0	0	0	0
0	937	134	1	31	0.79	114.401	95.9578	66	0	0	2	329	1.60206	0	176	21.3068	0	2	1	0	0	0	1	0	0	0	1	0	0	0	0	0	1	0	0	0	0	0
0	622	89	1	40	0.825	103.331	95.29	57	0	1	2	177	4.57978	0	166	20.6852	1	1	0	0	0	0	0	0	0	0	0	1	0	0	0	0	1	0	0	0	0	0
0	300	43	1	42	0.65	134.715	112.476	64	0	0	2	325	1.60206	0	175	20.898	0	2	0	0	0	0	0	0	0	0	0	0	0	0	0	0	0	1	0	0	1	0
0	1064	152	1	35	0.72	124.231	124.231	70	1	0	2	317	1.60206	0	181	21.3669	0	2	1	0	0	0	0	0	0	0	0	0	0	0	0	0	0	0	1	0	1	0
0	712	102	1	38	0.76	114.784	118.372	74	0	0	2	339	1.60206	0	175	24.1633	0	2	1	0	0	1	0	0	0	1	1	0	0	0	0	0	1	0	0	0	0	0
0	748	107	1	51	0.645	130.668	136.767	60	0	0	2	341	1.60206	0	168	21.2585	0	2	0	0	0	1	0	0	0	0	0	0	0	0	0	0	0	1	0	0	1	0
1	1433	205	1	27	0.81	114.309	85.6672	70	0	0	2	226	3.50515	0	170	24.2215	1	2	1	0	0	0	0	0	0	1	1	0	0	0	0	0	1	0	0	0	0	0
0	238	34	1	36	0.86	100.623	91.9347	72	1	0	1	92	5.36173	0	164	26.7698	1	1	0	0	0	0	0	0	0	1	1	0	0	0	0	0	1	0	0	0	0	0
0	1315	188	1	41	0.745	115.658	124.28	76	0	0	2	568	1.60206	1	174	25.1024	0	2	1	0	0	0	0	0	0	0	0	0	0	0	0	0	0	1	0	0	1	0
0	1066	152	1	36	0.865	99.9521	104.832	76	0	0	2	216	1.60206	1	179	23.7196	1	2	1	0	0	0	0	0	0	1	1	0	0	0	0	0	1	0	0	0	0	0
0	609	87	1	32	0.71	128.57	121.625	75	0	0	1	247	4.25527	0	170	25.9516	0	2	1	0	0	0	1	0	0	0	1	0	0	0	0	0	1	0	0	0	0	0
1	161	23	2	66	0.46	135.91	99.067	55	0	1	2	277	1.60206	0	148	25.1096	0	2	0	0	0	0	1	0	0	0	1	0	0	0	0	0	1	0	0	0	0	0
0	259	37	1	44	0.855	97.2587	105.015	73	0	0	1	340	4.4624	0	173	24.3911	1	2	1	0	0	0	0	1	0	0	1	0	0	0	0	0	1	0	0	0	0	0
0	495	71	1	67	0.655	121.451	108.023	55	0	0	1	190	5.17609	0	162	20.9572	0	1	0	0	0	0	0	1	0	0	1	0	0	0	0	0	1	0	0	0	0	0
0	923	132	2	50	0.515	126.219	123.449	65	0	0	1	265	4.11394	0	162	24.7676	0	2	1	0	0	0	1	0	0	0	1	0	0	0	0	0	1	0	0	0	0	0
0	1944	278	1	57	0.66	124.406	107.343	74	1	0	2	19	4.98227	0	172	25.0135	0	1	1	0	0	0	0	0	0	1	1	0	0	0	0	0	1	0	0	0	0	0
0	213	30	1	39	0.795	108.4	113.32	58	1	0	2	722	1.60206	0	165	21.3039	0	2	0	1	0	0	0	0	0	1	1	0	0	0	0	0	1	0	0	0	0	0
0	938	134	1	46	0.84	98.3739	57.6359	55	0	0	1	171	5.04139	0	170	19.0311	1	1	0	0	0	1	1	0	0	0	1	0	0	0	0	0	1	0	0	0	0	0
0	511	73	1	33	0.8	111.33	100.393	56	0	0	2	371	1.60206	0	170	19.3772	0	2	1	0	0	1	0	0	0	1	1	0	0	0	0	0	1	0	0	0	0	0
0	315	45	1	62	0.715	111.51	103.142	54	0	1	2	232	1.60206	1	162	20.5761	0	2	1	0	0	1	0	1	0	0	1	0	0	0	0	0	1	0	0	0	0	0
1	5	1	1	42	0.77	110.792	80.5483	61	1	0	1	33	5.99123	0	167	21.8724	0	1	1	0	0	0	0	0	0	1	1	0	0	0	0	0	1	0	0	0	0	0
1	402	57	1	39	0.68	129.819	93.9412	75	0	0	1	60	5.04139	0	178	23.6713	0	1	0	0	0	1	0	0	0	0	0	0	0	0	0	0	0	1	0	0	1	0
1	4	1	1	48	0.67	126.606	82.1173	57	1	0	2	14	5.07918	1	170	19.7232	0	1	1	0	0	0	0	0	0	1	1	0	0	0	0	0	1	0	0	0	0	0
0	188	27	1	41	1.01	81.4059	81.8735	65	0	0	2	265	1.60206	0	175	21.2245	1	2	0	0	0	0	0	0	0	0	0	0	0	0	0	0	0	1	0	0	1	0
0	1485	212	1	32	0.69	132.88	144.931	54	1	0	2	115	5.86923	0	167	19.3625	0	1	1	0	0	0	0	0	0	1	1	0	0	0	0	0	1	0	0	0	0	0
0	394	56	1	38	0.9	94.4379	100.877	65	1	0	1	232	4.63347	0	175	21.2245	1	2	0	0	0	0	0	1	0	0	1	0	0	0	0	0	1	0	0	0	0	0
0	763	109	1	39	0.775	111.634	115.939	62	0	0	1	208	4.87506	0	171	21.2031	0	2	0	0	0	0	0	0	0	0	0	0	0	0	0	0	0	1	0	0	1	0
0	315	45	1	35	0.795	110.807	106.918	55	0	0	1	293	4.36173	0	166	19.9594	0	2	1	0	0	0	1	0	0	0	1	0	0	0	0	0	1	0	0	0	0	0
0	728	104	1	37	0.765	114.538	95.5629	68	0	0	2	419	1.60206	0	172	22.9854	0	2	1	0	0	0	1	0	0	0	1	0	0	0	0	0	1	0	0	0	0	0
0	202	29	1	35	0.915	94.2133	93.6227	70	0	0	1	400	2.8451	0	175	22.8571	1	2	1	0	0	0	1	0	0	0	1	0	0	0	0	0	1	0	0	0	0	0
0	469	67	1	47	0.88	92.8259	109.937	76	0	1	1	234	4.36173	0	170	26.2976	1	2	0	0	0	1	0	0	0	1	1	0	0	0	0	0	1	0	0	0	0	0
0	608	87	1	32	0.685	134	150.339	68	0	0	2	332	1.60206	0	170	23.5294	0	2	0	0	0	0	0	0	0	1	1	0	0	0	0	0	1	0	0	0	0	0
1	203	29	1	29	0.655	143.956	99.1286	62	0	0	2	201	1.60206	1	170	21.4533	0	2	1	0	0	0	0	0	0	1	1	0	0	0	0	0	1	0	0	0	0	0
1	530	76	1	34	0.64	143.158	106.797	67	0	0	2	590	2.25527	0	170	23.1834	0	2	1	0	0	0	0	0	0	1	1	0	0	0	0	0	1	0	0	0	0	0
0	1177	168	2	24	0.76	93.4975	115.042	58	0	0	1	158	5.23045	0	168	20.5499	0	1	0	0	0	0	1	0	0	0	1	0	0	0	0	0	1	0	0	0	0	0
0	894	128	1	39	0.63	141.779	133.204	80	0	0	2	406	1.60206	1	178	25.2493	0	2	1	0	0	0	0	0	0	1	1	0	0	0	0	0	1	0	0	0	0	0
0	610	87	1	34	0.56	167.009	154.227	69	0	0	1	221	4.69897	1	176	22.2753	0	2	1	0	0	0	1	0	0	0	1	0	0	0	0	0	1	0	0	0	0	0
1	189	27	1	43	0.915	90.3575	67.046	66	0	0	2	277	1.60206	0	172	22.3094	1	2	1	0	0	0	0	0	0	1	1	0	0	0	0	0	1	0	0	0	0	0
0	1160	166	1	32	0.56	169.077	151.751	54	0	0	2	180	1.60206	1	165	19.8347	0	1	0	0	0	0	0	0	0	0	0	0	0	0	0	0	0	1	0	0	1	0
1	23	3	1	24	0.645	152.273	108.527	57	1	0	1	142	5.6902	0	171	19.4932	0	1	0	0	0	0	0	0	0	0	0	0	1	0	0	0	1	0	0	0	0	0
0	888	127	1	28	0.85	107.329	115.942	64	1	0	1	166	4.5682	0	165	23.5078	1	1	0	0	0	0	0	0	0	0	0	0	0	0	0	0	0	1	0	0	1	0
0	844	121	1	38	0.69	128.325	121.203	63	0	0	2	479	1.60206	0	168	22.3214	0	2	1	0	0	0	0	0	0	1	1	0	0	0	0	0	1	0	0	0	0	0
1	1180	169	1	74	0.64	122.251	77.9715	61	1	0	1	139	1.60206	0	164	22.68	0	1	0	0	0	0	0	0	0	0	0	0	0	0	0	0	0	1	0	0	1	0
0	862	123	2	42	0.555	119.952	125.142	59	0	0	2	222	4.6721	0	164	21.9363	0	2	0	0	0	0	1	0	0	0	1	0	0	0	0	0	1	0	0	0	0	0
1	70	10	1	69	0.69	113.689	79.0867	54	1	1	2	126	1.60206	0	161	20.8325	0	1	0	0	0	0	0	1	0	0	1	0	0	0	0	0	1	0	0	0	0	0
0	544	78	1	27	0.66	144.783	129.91	59	0	0	1	238	4.27875	0	161	22.7615	0	2	0	0	0	0	1	0	0	0	1	0	0	0	0	0	1	0	0	0	0	0
0	1365	195	1	34	0.77	115.648	113.101	57	0	0	2	350	2.17609	0	166	20.6852	0	2	0	0	0	0	0	0	0	1	1	0	0	0	0	0	1	0	0	0	0	0
0	622	89	1	27	0.78	119.397	120.287	69	0	0	1	244	4.38021	0	173	23.0546	0	2	1	0	0	0	1	0	0	0	1	0	0	0	0	0	1	0	0	0	0	0
0	602	86	1	40	0.825	103.331	94.0624	72	1	0	2	413	1.60206	1	178	22.7244	1	2	0	0	0	0	0	0	0	1	1	0	0	0	0	0	1	0	0	0	0	0
0	1029	147	1	31	0.795	113.571	98.4228	61	0	0	2	477	1.60206	0	168	21.6128	0	2	0	0	0	0	0	0	0	1	1	0	0	0	0	0	1	0	0	0	0	0
0	333	48	1	45	0.735	115.276	106.066	59	0	0	2	671	1.60206	1	180	18.2099	0	2	1	0	0	0	0	0	0	1	1	0	0	0	0	0	1	0	0	0	0	0
0	1631	233	1	36	0.635	142.793	136.57	58	1	0	1	30	5.36173	0	166	21.048	0	1	0	0	0	0	0	0	0	0	0	0	0	0	0	0	0	1	0	0	1	0
0	630	90	1	35	0.555	167.756	139.795	62	1	0	2	356	1.60206	1	164	23.0518	0	2	0	0	0	1	0	0	0	1	1	0	0	0	0	0	1	0	0	0	0	0
0	1041	149	1	27	0.805	115.128	101.222	77	0	0	2	517	1.60206	0	176	24.858	1	2	1	0	0	0	0	0	0	1	1	0	0	0	0	0	1	0	0	0	0	0
0	1230	176	1	65	0.7	113.181	107.831	67	0	0	2	232	1.60206	0	165	24.6097	0	2	0	0	1	0	0	0	0	1	1	0	0	0	0	0	1	0	0	0	0	0
0	786	112	1	27	0.86	106.674	87.1156	57	0	0	2	211	3.34242	0	158	22.8329	1	2	0	0	0	0	0	0	0	0	0	0	1	0	0	0	1	0	0	0	0	0
0	414	59	1	32	0.63	147.589	141.108	55	0	0	1	267	3.6902	0	163	20.7008	0	2	1	0	0	0	1	0	0	0	1	0	0	0	0	0	1	0	0	0	0	0
0	533	76	1	24	0.755	126.971	133.053	52	1	0	1	106	4.61278	0	165	19.1001	0	1	0	0	0	0	0	0	0	1	1	0	0	0	0	0	1	0	0	0	0	0
0	531	76	1	44	0.885	93.4641	97.2587	70	0	0	1	129	4.30103	0	173	23.3887	1	1	0	0	0	0	0	1	0	0	1	0	0	0	0	0	1	0	0	0	0	0
0	313	45	2	35	0.53	131.275	115.993	55	0	0	2	198	4.17609	0	157	22.3133	0	1	1	0	0	0	0	0	0	1	1	0	0	0	0	0	1	0	0	0	0	0
1	8	1	1	47	0.58	150.178	71.3776	57	1	0	2	463	1.60206	1	160	22.2656	0	2	1	0	0	1	1	0	0	0	1	0	0	0	0	0	1	0	0	0	0	0
1	69	10	1	25	0.61	161.059	110.577	61	0	0	1	334	3.99564	0	172	20.6193	0	2	0	0	0	0	1	0	0	0	1	0	0	0	0	0	1	0	0	0	0	0
0	496	71	1	33	0.535	177.117	144.028	60	0	0	2	220	4.53148	0	163	22.5827	0	2	1	0	0	0	0	0	0	1	1	0	0	0	0	0	1	0	0	0	0	0
1	27	4	1	55	0.72	113.34	79.409	75	1	1	1	63	4.5563	1	172	25.3515	0	1	1	0	0	0	0	0	0	1	1	0	0	0	0	0	1	0	0	0	0	0
0	1477	211	1	46	0.695	122.419	105.593	60	0	0	1	295	3.90849	0	167	21.5139	0	2	0	0	0	0	1	0	0	0	1	0	0	0	0	0	1	0	0	0	0	0
0	862	123	1	36	0.7	127.604	98.6351	70	0	0	1	137	5.07918	0	170	24.2215	0	1	0	0	0	0	0	1	0	0	1	0	0	0	0	0	1	0	0	0	0	0
0	554	79	1	41	0.72	120.304	117.476	50	0	0	1	292	4.20412	0	161	19.2894	0	2	0	0	0	0	0	0	0	0	0	0	0	0	0	0	0	1	0	0	1	0
1	18	3	1	36	0.6	152.448	114.314	58	1	0	2	684	1.68124	1	174	19.1571	0	2	1	1	0	0	0	0	0	1	1	0	0	0	0	0	1	0	0	0	0	0
1	145	21	1	34	0.705	128.038	82.2066	53	0	0	1	138	4.98227	0	169	18.5568	0	1	0	0	0	0	1	0	0	0	1	0	0	0	0	0	1	0	0	0	0	0
0	525	75	1	23	0.66	149.573	133.147	70	1	0	2	171	3.75587	0	172	23.6614	0	1	1	0	0	0	0	0	0	1	1	0	0	0	0	0	1	0	0	0	0	0
1	49	7	1	35	0.48	198.353	80.8225	56	1	0	1	19	3.73239	0	170	19.3772	0	1	0	0	0	0	0	0	0	1	1	0	0	0	0	0	1	0	0	0	0	0
0	975	139	1	33	0.725	124.724	112.139	59	1	0	2	200	2.20412	0	174	19.4874	0	1	1	0	0	0	0	0	0	1	1	0	0	0	0	0	1	0	0	0	0	0
1	1155	165	1	63	0.715	111.148	72.5322	58	0	1	2	441	2.83885	0	164	21.5645	0	2	1	1	0	0	1	0	0	0	1	0	0	0	0	0	1	0	0	0	0	0
0	918	131	1	30	0.535	180.577	190.83	63	0	1	2	303	1.60206	0	168	22.3214	0	2	0	0	1	0	0	0	0	0	0	0	0	0	0	0	0	0	1	0	1	0
0	1238	177	1	34	0.69	131.255	106.055	83	0	0	1	93	5.04139	1	165	30.4867	0	1	0	0	0	0	0	0	0	1	1	0	0	0	0	0	1	0	0	0	0	0
0	1050	150	1	38	0.64	139.962	129.406	54	1	0	2	163	1.60206	0	168	19.1327	0	1	0	0	0	0	0	0	0	1	1	0	0	0	0	0	1	0	0	0	0	0
0	324	46	1	61	0.785	100.447	97.5725	59	0	1	2	232	1.60206	0	167	21.1553	0	2	0	0	0	1	0	0	0	0	0	0	0	0	0	0	0	0	0	0	0	1
0	741	106	1	35	0.64	142.318	161.041	55	0	0	1	288	3.98227	0	162	20.9572	0	2	1	0	0	0	1	0	0	0	1	0	0	0	0	0	1	0	0	0	0	0
0	665	95	1	67	0.81	95.0502	83.1019	73	0	0	2	348	1.60206	1	159	28.8754	1	2	0	0	1	0	1	0	0	0	1	0	0	0	0	0	1	0	0	0	0	0
0	954	136	1	29	0.51	192.148	194.345	51	1	0	2	106	4.34242	0	160	19.9219	0	1	0	0	0	0	0	0	0	1	1	0	0	0	0	0	1	0	0	0	0	0
0	1139	163	1	28	0.89	101.782	94.9766	54	0	0	1	218	4.38021	0	172	18.2531	1	2	1	0	0	0	1	0	0	0	1	0	0	0	0	0	1	0	0	0	0	0
0	126	18	1	64	1.02	73.529	62.1486	63	0	0	1	312	5.66276	0	169	22.0581	1	2	0	0	0	0	1	0	0	0	1	0	0	0	0	0	1	0	0	0	0	0
1	355	51	1	31	0.66	140.779	92.4695	60	0	0	2	175	2.07918	0	171	20.5191	0	1	0	0	0	0	0	0	0	1	1	0	0	0	0	0	1	0	0	0	0	0
0	1059	151	1	28	0.84	108.804	124.967	53	0	0	1	180	3.78533	1	173	17.7086	1	1	1	0	0	0	1	0	0	0	1	0	0	0	0	0	1	0	0	0	0	0
1	35	5	1	35	0.755	117.609	79.939	61	0	0	2	298	5.20412	0	172	20.6193	0	2	1	0	0	0	0	0	0	1	1	0	0	0	0	0	1	0	0	0	0	0
0	1028	147	1	36	0.79	110.981	119.678	73	0	0	2	519	1.60206	0	167	26.1752	0	2	1	0	0	0	0	0	0	0	0	0	0	0	0	0	0	1	0	0	1	0
0	615	88	1	48	0.68	124.46	117.456	66	0	0	1	237	4.36173	0	166	23.9512	0	2	0	0	0	0	1	0	0	0	1	0	0	0	0	0	1	0	0	0	0	0
1	637	91	1	38	0.68	130.505	91.4986	67	1	0	2	41	1.60206	0	180	20.679	0	1	0	0	0	0	1	0	0	0	1	0	0	0	0	0	1	0	0	0	0	0
0	683	98	1	34	0.7	129.094	126.998	57	0	0	2	279	1.60206	0	168	20.1956	0	2	1	0	0	0	0	0	0	0	0	0	1	0	0	0	1	0	0	0	0	0
0	679	97	1	32	0.6	156.137	118.859	80	0	0	1	177	4.91381	0	175	26.1224	0	1	1	0	0	0	1	0	0	0	1	0	0	0	0	0	1	0	0	0	0	0
0	937	134	1	35	0.905	95.4157	101.883	66	0	0	1	179	3.94939	0	171	22.571	1	1	0	0	0	0	0	1	0	0	1	0	0	0	0	0	1	0	0	0	0	0
1	518	74	1	56	0.66	124.854	86.7328	63	0	0	1	174	4.74036	0	167	22.5896	0	1	0	0	0	0	0	0	0	1	1	0	0	0	0	0	1	0	0	0	0	0
0	965	138	1	44	0.645	134.643	112.271	64	1	0	1	206	4.92942	1	164	23.7954	0	2	0	0	0	0	0	0	0	1	1	0	0	0	0	0	1	0	0	0	0	0
0	315	45	1	43	0.885	93.9013	85.4876	69	0	0	2	430	1.60206	0	168	24.4473	1	2	1	0	0	1	1	0	0	0	1	0	0	0	0	0	1	0	0	0	0	0
0	379	54	1	35	0.885	97.9083	92.4619	73	0	0	1	270	3.47712	0	168	25.8645	1	2	0	0	0	0	0	1	0	0	1	0	0	0	0	0	1	0	0	0	0	0
0	754	108	1	41	0.875	96.0651	94.444	77	1	0	2	229	1.60206	0	168	27.2817	1	2	1	0	0	0	1	0	0	0	1	0	0	0	0	0	1	0	0	0	0	0
1	147	21	1	50	0.72	115.554	84.9489	64	0	0	1	167	4.57978	1	170	22.1453	0	1	0	0	0	0	1	0	0	0	1	0	0	0	0	0	1	0	0	0	0	0
0	653	93	1	23	0.725	134.208	129.058	62	0	0	1	295	5.04139	1	172	20.9573	0	2	0	0	0	0	1	0	0	0	1	0	0	0	0	0	1	0	0	0	0	0
0	329	47	1	24	0.695	139.703	138.552	54	0	0	1	241	3.62325	0	170	18.6851	0	2	1	0	0	0	0	1	0	0	1	0	0	0	0	0	1	0	0	0	0	0
0	191	27	1	37	0.74	119.014	102.819	72	0	0	1	146	5.65321	0	169	25.2092	0	1	1	0	0	0	0	0	0	0	0	0	0	0	0	0	0	1	0	0	1	0
0	986	141	1	29	0.895	100.408	130.107	62	1	0	1	281	4.07918	0	165	22.7732	1	2	1	0	0	0	0	0	0	1	1	0	0	0	0	0	1	0	0	0	0	0
0	1139	163	1	40	1.02	80.8901	101.905	83	0	0	1	76	5.64345	0	174	27.4145	1	1	0	0	0	0	0	0	0	1	1	0	0	0	0	0	1	0	0	0	0	0
0	632	90	1	36	0.945	90.2527	109.381	90	1	0	2	392	2.59106	0	179	28.089	1	2	1	0	0	0	1	0	0	0	1	0	0	0	0	0	1	0	0	0	0	0
0	1070	153	1	40	0.765	112.739	108.632	63	1	0	1	19	5.07918	1	183	18.8121	0	1	1	0	0	0	0	0	0	1	1	0	0	0	0	0	1	0	0	0	0	0
0	657	94	1	39	0.805	106.847	118.674	51	1	1	2	836	1.60206	0	170	17.6471	1	2	0	0	0	1	0	0	0	0	0	0	1	0	0	0	1	0	0	0	0	0
0	1045	149	1	47	0.735	114.263	91.6233	61	1	0	1	6	5.14613	0	170	21.1073	0	1	1	0	0	0	0	0	0	1	1	0	0	0	0	0	1	0	0	0	0	0
0	10	1	2	33	0.555	125.971	111.898	43	0	0	2	396	1.60206	0	154	18.1312	0	2	0	0	0	0	0	1	0	0	1	0	0	0	0	0	1	0	0	0	0	0
0	226	32	1	55	0.92	85.4148	85.9537	68	0	1	1	254	3.91908	0	164	25.2826	1	2	0	0	1	0	0	0	0	0	0	0	0	0	0	0	0	0	0	0	0	1
0	265	38	1	70	0.755	102.172	102.172	62	0	0	1	526	1.60206	0	165	22.7732	0	2	1	0	0	0	0	0	0	0	0	0	0	0	0	0	0	1	0	0	1	0
0	329	47	1	52	0.785	103.755	102.251	64	0	0	1	310	4.32222	1	163	24.0882	0	2	1	0	0	0	0	0	0	1	1	0	0	0	0	0	1	0	0	0	0	0
0	938	134	1	29	0.805	113.47	129.065	58	0	0	1	228	3.69897	0	166	21.048	1	2	1	0	0	0	1	0	0	0	1	0	0	0	0	0	1	0	0	0	0	0
0	664	95	1	27	0.835	110.368	108.863	61	0	0	1	204	4.81291	0	173	20.3816	1	2	1	0	0	0	0	1	0	0	1	0	0	0	0	0	1	0	0	0	0	0
0	954	136	1	41	0.89	94.1991	90.098	69	1	0	1	25	5.11394	1	175	22.5306	1	1	1	0	0	0	0	0	0	1	1	0	0	0	0	0	1	0	0	0	0	0
0	294	42	1	48	0.81	101.708	99.5768	61	1	0	2	191	1.60206	0	164	22.68	1	1	0	0	0	1	1	0	0	0	1	0	0	0	0	0	1	0	0	0	0	0
0	215	31	1	30	0.835	108.033	125.166	73	0	0	1	196	4.81291	0	175	23.8367	1	1	0	0	0	0	0	0	0	0	0	0	0	0	0	0	0	1	0	0	1	0
0	264	38	1	35	0.93	92.4619	106.918	77	1	0	1	304	4.04139	0	183	22.9926	1	2	1	0	0	0	0	1	0	0	1	0	0	0	0	0	1	0	0	0	0	0
0	735	105	2	42	0.73	87.4274	76.4506	47	0	0	2	397	1.60206	0	151	20.6131	0	2	1	0	1	0	0	0	0	0	0	0	0	1	0	0	1	0	0	0	0	0
0	868	124	1	36	0.815	107.061	108.598	61	1	0	1	189	4.20412	1	165	22.4059	1	1	0	0	0	0	1	0	0	0	1	0	0	0	0	0	1	0	0	0	0	0
0	761	109	1	38	0.81	106.647	80.8217	63	1	0	2	31	5.23045	0	165	23.1405	1	1	0	0	0	0	0	0	0	1	1	0	0	0	0	0	1	0	0	0	0	0
0	896	128	1	47	0.69	122.905	128.253	62	0	0	1	219	4.77085	0	170	21.4533	0	2	0	0	0	0	0	1	0	0	1	0	0	0	0	0	1	0	0	0	0	0
0	750	107	1	42	0.77	110.792	131.215	69	0	0	1	276	4	0	180	21.2963	0	2	0	0	0	0	0	1	0	0	1	0	0	0	0	0	1	0	0	0	0	0
1	161	23	1	27	0.64	150.017	95.0995	67	0	0	1	101	5.23045	0	170	23.1834	0	1	1	0	0	0	1	0	0	0	1	0	0	0	0	0	1	0	0	0	0	0
0	455	65	1	27	0.625	154.179	155.615	58	0	0	1	365	4.50515	0	169	20.3074	0	2	1	0	0	0	0	1	0	0	1	0	0	0	0	0	1	0	0	0	0	0
0	911	130	1	31	0.67	138.357	147.194	125	1	1	1	143	4.73239	0	173	41.7655	0	1	0	0	0	0	0	1	0	0	1	0	0	0	0	0	1	0	0	0	0	0
0	321	46	1	37	0.815	106.468	92.5725	64	0	0	2	300	1.96379	0	172	21.6333	1	2	0	0	0	1	0	0	1	0	1	0	0	0	0	0	1	0	0	0	0	0
0	664	95	1	26	0.75	125.886	122.12	61	0	0	1	229	3.17609	0	172	20.6193	0	2	0	0	0	0	0	1	0	0	1	0	0	0	0	0	1	0	0	0	0	0
0	487	70	1	37	0.845	102.118	105.719	74	0	0	1	285	4.11394	0	181	22.5878	1	2	1	0	0	0	0	1	0	0	1	0	0	0	0	0	1	0	0	0	0	0
0	604	86	1	45	0.685	125.04	114.378	59	0	0	1	214	3.92428	0	168	20.9042	0	2	1	0	0	0	1	0	0	0	1	0	0	0	0	0	1	0	0	0	0	0
0	594	85	1	51	0.79	103.405	97.6754	63	0	0	1	314	4.82607	1	166	22.8625	0	2	0	0	0	0	0	1	0	0	1	0	0	0	0	0	1	0	0	0	0	0
0	770	110	1	61	0.62	131.885	113.712	67	1	0	1	284	4.80618	1	181	20.4511	0	2	0	0	0	0	0	0	0	1	1	0	0	0	0	0	1	0	0	0	0	0
0	699	100	1	38	0.705	125.179	135.079	66	1	0	1	176	5.17609	0	171	22.571	0	1	1	0	0	0	0	0	0	1	1	0	0	0	0	0	1	0	0	0	0	0
0	520	74	1	21	0.605	168.454	145.962	69	0	0	1	303	3.64345	0	177	22.0243	0	2	0	0	0	0	0	1	0	0	1	0	0	0	0	0	1	0	0	0	0	0
1	105	15	1	35	0.74	120.365	86.0259	48	1	0	1	78	4.30103	0	158	19.2277	0	1	1	0	0	0	0	0	0	1	1	0	0	0	0	0	1	0	0	0	0	0
0	602	86	1	30	0.72	128.18	128.18	65	0	0	1	450	4.99123	0	170	22.4913	0	2	1	0	0	0	1	0	0	0	1	0	0	0	0	0	1	0	0	0	0	0
0	751	107	1	35	1.07	78.6472	82.1823	57	1	0	2	279	5.30103	0	161	21.9899	1	2	1	0	0	0	0	0	0	1	1	0	0	0	0	0	1	0	0	0	0	0
1	179	26	1	51	0.86	93.7541	69.8391	66	0	0	2	153	3.50515	0	165	24.2424	1	1	0	0	0	0	0	0	1	0	1	0	0	0	0	0	1	0	0	0	0	0
0	245	35	1	24	0.7	138.552	91.2758	60	1	0	2	34	5.75587	1			0	1	0	0	0	0	0	0	0	1	1	0	0	0	0	0	1	0	0	0	0	0
0	245	35	1	44	0.82	102.065	89.9368	69	0	0	1	282	3.80618	0	174	22.7903	1	2	1	0	0	0	1	0	0	0	1	0	0	0	0	0	1	0	0	0	0	0
0	771	110	1	26	0.72	131.958	116.851	58	1	1	1	96	5.07918	1	170	20.0692	0	1	0	0	0	0	0	0	0	1	1	0	0	0	0	0	1	0	0	0	0	0
1	322	46	1	32	0.82	108.881	79.6613	58	0	0	1	210	4.17609	1	168	20.5499	1	2	1	0	0	0	1	0	0	0	1	0	0	0	0	0	1	0	0	0	0	0
0	755	108	1	43	0.85	98.3772	87.59	64	1	0	1	57	5.95904	0	166	23.2254	1	1	0	0	0	0	0	0	0	1	1	0	0	0	0	0	1	0	0	0	0	0
0	733	105	1	34	0.84	104.599	96.5944	88	0	0	1	146	6.04139	0	184	25.9924	1	1	0	0	0	0	1	0	0	0	1	0	0	0	0	0	1	0	0	0	0	0
0	511	73	1	39	0.84	101.726	92.1663	61	0	0	1	306	4.60206	0	169	21.3578	1	2	1	0	0	0	1	0	0	0	1	0	0	0	0	0	1	0	0	0	0	0
0	385	55	1	43	0.55	162.579	142.916	88	0	0	1	272	4.49136	0	167	31.5537	0	2	1	0	0	0	0	1	0	0	1	0	0	0	0	0	1	0	0	0	0	0
1	112	16	1	36	0.815	107.061	53.1585	48	1	0	1	54	5.30103	1	160	18.75	1	1	1	0	0	0	0	0	0	1	1	0	0	0	0	0	1	0	0	0	0	0
0	230	33	1	45	0.84	98.8138	89.5274	67	0	0	1	182	5.20412	1	180	20.679	1	1	0	0	0	0	0	0	0	0	0	0	0	0	0	0	0	1	0	0	1	0
0	644	92	1	51	0.565	152.243	130.668	69	0	0	1	59	5.77815	0	173	23.0546	0	1	0	0	0	0	0	0	0	1	1	0	0	0	0	0	1	0	0	0	0	0
0	608	87	1	37	0.725	121.861	115.408	75	0	0	1	189	5.68124	0	171	25.6489	0	1	0	0	0	0	0	0	0	1	1	0	0	0	0	0	1	0	0	0	0	0
0	313	45	1	30	0.86	104.417	97.2081	61	0	0	1	342	3.82607	0	167	21.8724	1	2	0	0	0	0	1	0	0	0	1	0	0	0	0	0	1	0	0	0	0	0
0	602	86	1	26	0.72	131.958	123.042	61	0	0	1	218	4.716	0	167	21.8724	0	2	0	0	0	0	1	0	0	0	1	0	0	0	0	0	1	0	0	0	0	0
0	210	30	1	42	0.655	133.529	130.085	63	0	1	2	281	3.6721	0	166	22.8625	0	2	1	0	0	0	0	0	0	0	0	0	0	0	0	0	0	0	0	0	0	1
0	600	86	1	35	0.86	101.2	109.22	73	0	0	1	195	6.07918	0	169	25.5593	1	1	0	0	0	0	0	0	0	1	1	0	0	0	0	0	1	0	0	0	0	0
0	433	62	1	35	0.815	107.675	109.22	63	0	1	1	322	4.64345	0	159	24.9199	1	2	1	0	0	0	0	1	0	0	1	0	0	0	0	0	1	0	0	0	0	0
0	229	33	1	35	0.745	119.433	117.609	61	0	0	1	356	4.75587	1	175	19.9184	0	2	1	0	0	0	1	0	0	0	1	0	0	0	0	0	1	0	0	0	0	0
0	541	77	1	37	0.7	126.897	88.6685	79	0	0	1	299	4.43136	1	178	24.9337	0	2	1	0	0	0	1	0	0	0	1	0	0	0	0	0	1	0	0	0	0	0
0	49	7	1	51	0.61	139.358	120.884	61	0	1	1	27	5.72428	0	165	22.4059	0	1	0	0	0	0	0	0	0	1	1	0	0	0	0	0	1	0	0	0	0	0
0	488	70	1	31	0.695	132.63	114.401	66	0	0	1	134	4.73239	0	174	21.7994	0	1	0	0	0	0	1	0	0	0	1	0	0	0	0	0	1	0	0	0	0	0
0	600	86	1	58	0.895	87.2285	91.9546	76	1	0	1	159	3.30103	1	174	25.1024	1	1	0	0	0	0	0	1	0	0	1	0	0	0	0	0	1	0	0	0	0	0
0	565	81	1	46	0.865	95.1002	93.232	61	1	0	1	171	4.47712	1	168	21.6128	1	1	0	0	0	0	1	0	0	0	1	0	0	0	0	0	1	0	0	0	0	0
1	320	46	1	24	0.775	123.197	86.3022	57	0	0	1	302	3.53148	0	160	22.2656	0	2	0	0	0	0	1	0	0	0	1	0	0	0	0	0	1	0	0	0	0	0
0	574	82	1	39	0.635	140.492	147.157	68	1	0	1	56	4.87506	0	164	25.2826	0	1	0	0	0	0	0	0	0	1	1	0	0	0	0	0	1	0	0	0	0	0
0	518	74	1	37	0.855	100.741	191.517	63	1	0	2	102	1.60206	0	174	20.8086	1	1	0	0	1	0	0	0	0	1	1	0	0	0	0	0	1	0	0	0	0	0
0	419	60	1	47	1.135	69.2049	61.911	77	0	0	1	245	3.77815	0	181	23.5036	1	2	0	0	0	0	1	0	0	0	1	0	0	0	0	0	1	0	0	0	0	0
0	453	65	1	37	0.765	114.538	96.8101	68	0	0	1	219	3.27875	0	177	21.7051	0	2	0	0	0	0	1	0	0	0	1	0	0	0	0	0	1	0	0	0	0	0
0	399	57	1	36	0.805	123.523	123.523	59	0	0	1	303	3.95904	0	170	20.4152	1	2	0	0	0	0	1	0	0	0	1	0	0	0	0	0	1	0	0	0	0	0
0	15	2	1	39	0.685	128.726	134.369	53	1	0	1	8	6.32222	0	165	19.4674	0	1	1	0	0	0	0	0	0	1	1	0	0	0	0	0	1	0	0	0	0	0
0	265	38	1	39	0.87	97.6892	97.0453	70	0	0	2	806	1.60206	0	176	22.5981	1	2	1	0	0	0	0	0	1	0	1	0	0	0	0	0	1	0	0	0	0	0
0	453	65	1	31	0.805	111.945	93.0343	64	0	0	1	331	4.20412	0	169	22.4082	1	2	0	0	0	0	1	0	0	0	1	0	0	0	0	0	1	0	0	0	0	0
0	77	11	1	41	0.67	130.723	122.262	54	0	0	1	262	3.25527	0	159	21.3599	0	2	1	0	0	0	1	0	0	0	1	0	0	0	0	0	1	0	0	0	0	0
0	238	34	1	44	1.025	78.8936	85.0895	68	0	0	1	277	3.80618	0	161	26.2336	1	2	1	0	0	0	0	0	0	1	1	0	0	0	0	0	1	0	0	0	0	0
1	35	5	1	37	0.69	129.021	89.2072	78	1	0	2	202	2.9345	0	170	26.9896	0	2	1	0	0	0	0	0	1	0	1	0	0	0	0	0	1	0	0	0	0	0
0	270	39	1	41	0.84	100.699	92.3997	75	0	0	1	231	4.23045	0	176	24.2123	1	2	0	0	1	0	1	0	0	0	1	0	0	0	0	0	1	0	0	0	0	0
0	545	78	1	37	0.79	110.365	114.538	68	0	0	1	255	6.34242	0	169	23.8087	0	2	1	0	0	0	0	0	0	1	1	0	0	0	0	0	1	0	0	0	0	0
0	468	67	1	18	0.685	150.602	139.94	54	0	0	1	234	4.51851	0	165	19.8347	0	2	0	0	0	0	1	0	0	0	1	0	0	0	0	0	1	0	0	0	0	0
1	133	19	1	49	0.89	90.8515	64.9751	78	0	0	1	263	3.38021	1	168	27.6361	1	2	0	0	0	1	0	0	0	1	1	0	0	0	0	0	1	0	0	0	0	0
0	425	61	1	24	0.665	147.001	139.703	67	0	0	1	362	6.04139	1	173	22.3863	0	2	0	0	0	0	0	0	0	1	1	0	0	0	0	0	1	0	0	0	0	0
0	498	71	1	29	0.93	96.0599	105.138	78	1	0	1	121	3.54407	0	180	24.0741	1	1	1	0	0	0	1	0	0	0	1	0	0	0	0	0	1	0	0	0	0	0
0	244	35	1	58	0.87	90.1274	86.6695	90	0	0	1	273	3	0	167	32.2708	1	2	1	0	0	0	0	1	0	0	1	0	0	0	0	0	1	0	0	0	0	0
0	471	67	1	45	0.59	148.55	110.075	47	0	0	1	22	5.74819	0	161	18.132	0	1	1	0	0	0	0	0	0	1	1	0	0	0	0	0	1	0	0	0	0	0
0	247	35	1	30	0.65	144.238	124.191	61	1	0	1	277	4.57978	1	174	20.148	0	2	1	0	0	0	1	0	0	0	1	0	0	0	0	0	1	0	0	0	0	0
0	406	58	1	38	0.98	85.5987	81.2768	67	0	0	1	274	3.77815	0	167	24.0238	1	2	0	0	0	0	0	1	0	0	1	0	0	0	0	0	1	0	0	0	0	0
0	517	74	1	27	0.795	116.801	113.5	61	0	0	1	162	5.81291	0	166	22.1367	0	1	1	0	0	0	0	0	0	1	1	0	0	0	0	0	1	0	0	0	0	0
0	432	62	1	27	1.01	88.6103	106.674	68	0	0	1	4	4.44716	0	177	21.7051	1	1	1	0	0	0	0	0	0	1	1	0	0	0	0	0	1	0	0	0	0	0
0	357	51	1	44	0.59	149.229	112.271	69	1	0	1	109	4.27875	0	175	22.5306	0	1	1	0	0	0	0	0	0	1	1	0	0	0	0	0	1	0	0	0	0	0
1	295	42	1	37	0.575	159.234	109.564	64	1	0	1	68	5.66276	0	175	20.898	0	1	1	0	0	0	0	0	0	1	1	0	0	0	0	0	1	0	0	0	0	0
0	393	56	1	23	0.705	138.611	128.073	61	0	0	1	193	4.44716	0	168	21.6128	0	1	1	0	0	0	0	1	0	0	1	0	0	0	0	0	1	0	0	0	0	0
0	370	53	1	37	0.575	159.234	160.847	65	0	0	1	230	5.04139	0	167	23.3067	0	2	0	0	0	0	0	0	0	1	1	0	0	0	0	0	1	0	0	0	0	0
0	412	59	1	58	0.975	79.0225	81.4271	61	1	0	1	164	3.17609	1	165	22.4059	1	1	0	0	0	0	0	1	0	0	1	0	0	0	0	0	1	0	0	0	0	0
0	420	60	1	36	0.71	125.533	98.6351	52	0	0	1	65	6.34242	1	168	18.424	0	1	0	0	0	0	0	0	0	1	1	0	0	0	0	0	1	0	0	0	0	0
0	387	55	1	33	0.795	112.139	136.612	65	0	0	1	237	4.59106	0	166	23.5883	0	2	1	0	0	0	1	0	0	0	1	0	0	0	0	0	1	0	0	0	0	0
0	429	61	1	59	0.815	96.8454	101.877	69	0	0	2	33	5.81954	0	174	22.7903	1	1	0	0	0	0	0	0	0	1	1	0	0	0	0	0	1	0	0	0	0	0
0	351	50	1	47	0.76	109.937	113.373	66	1	0	1	170	5.30103	0	175	21.551	0	1	1	0	0	0	1	0	0	0	1	0	0	0	0	0	1	0	0	0	0	0
0	441	63	1	32	0.56	169.077	138.662	80	1	1	1	43	5.30103	0	179	24.968	0	1	0	0	0	0	0	0	0	1	1	0	0	0	0	0	1	0	0	0	0	0
0	447	64	1	53	0.745	109.785	102.6	55	1	0	1	107	5.6902	0	170	19.0311	0	1	1	0	0	0	0	0	0	1	1	0	0	0	0	0	1	0	0	0	0	0
0	419	60	1	52	0.665	125.647	95.9558	57	0	0	1	11	6.17609	0	168	20.1956	0	1	0	0	0	0	0	0	0	1	1	0	0	0	0	0	1	0	0	0	0	0
0	426	61	1	37	0.755	116.29	105.719	69	0	0	1	14	6.20412	0	173	23.0546	0	1	0	0	0	0	0	0	0	1	1	0	0	0	0	0	1	0	0	0	0	0
0	289	41	1	32	0.695	131.778	112.028	67	0	0	1	175	4.6721	0	172	22.6474	0	1	1	0	0	0	1	0	0	0	1	0	0	0	0	0	1	0	0	0	0	0
0	343	49	1	29	0.66	142.698	119.443	76	0	0	1	275	4.20412	0	174	25.1024	0	2	1	1	0	0	1	0	0	0	1	0	0	0	0	0	1	0	0	0	0	0
0	314	45	1	24	0.625	157.91	157.91	56	0	0	1	391	4.57978	0	168	19.8413	0	2	0	0	0	0	0	1	0	0	1	0	0	0	0	0	1	0	0	0	0	0
0	321	46	1	29	0.77	119.443	104.437	54	0	0	1	273	5.04139	0	163	20.3244	0	2	1	0	0	0	1	0	0	0	1	0	0	0	0	0	1	0	0	0	0	0
0	355	51	1	45	0.82	101.6	83.2002	74	1	0	1	115	5.9345	0	174	24.4418	1	1	1	0	0	0	0	0	0	1	1	0	0	0	0	0	1	0	0	0	0	0
1	308	44	1	46	0.495	181.102	101.148	68	1	0	1	11	4.95904	0	173	22.7204	0	1	0	0	0	0	0	0	0	1	1	0	0	0	0	0	1	0	0	0	0	0
1	176	25	1	41	0.67	130.723	98.0013	60	1	0	1	9	6.47712	0	164	22.3082	0	1	1	0	0	0	0	0	0	1	1	0	0	0	0	0	1	0	0	0	0	0
1	24	3	1	32	0.59	159.195	112.842	58	1	0	1	149	4.17609	0	170	20.0692	0	1	1	0	0	0	1	0	0	0	1	0	0	0	0	0	1	0	0	0	0	0
0	293	42	1	22	0.605	166.871	175.198	60	1	0	1	181	4.81291	0	168	21.2585	0	1	1	0	0	0	0	0	0	0	0	0	0	0	0	0	0	1	0	0	1	0
0	314	45	1	32	0.675	136.294	117.08	54	1	0	1	112	4.95424	0	171	18.4672	0	1	1	0	0	0	0	0	0	1	1	0	0	0	0	0	1	0	0	0	0	0
0	300	43	1	25	0.705	136.284	125.923	61	0	0	1	120	4.91381	1	168	21.6128	0	1	1	0	0	0	0	1	0	0	1	0	0	0	0	0	1	0	0	0	0	0
0	292	42	1	43	1.07	75.4284	97.0583	72	1	0	1	323	4.5682	0	172	24.3375	1	2	0	0	1	0	0	0	0	0	0	0	1	0	0	0	1	0	0	0	0	0
0	13	2	1	54	0.85	93.9318	93.9318	54	1	0	1	91	5.04139	0	167	19.3625	1	1	0	0	0	0	0	0	0	1	1	0	0	0	0	0	1	0	0	0	0	0
0	348	50	1	20	0.805	122.36	128.801	60	0	0	1	422	6.62325	0	168	21.2585	1	2	0	0	0	0	0	0	0	1	1	0	0	0	0	0	1	0	0	0	0	0
0	287	41	1	61	0.7	114.65	92.8962	58	0	0	1	54	4.75587	0	168	20.5499	0	1	0	0	0	0	1	0	0	0	1	0	0	0	0	0	1	0	0	0	0	0
0	284	41	1	31	0.695	132.63	111.945	54	0	0	1	102	5.4624	0	169	18.9069	0	1	0	0	0	0	0	0	0	1	1	0	0	0	0	0	1	0	0	0	0	0
0	251	36	1	32	0.81	110.434	88.1185	64	1	0	1	254	4.14613	1	173	21.3839	1	2	0	0	0	0	1	0	0	0	1	0	0	0	0	0	1	0	0	0	0	0
0	217	31	1	30	0.57	167.843	144.238	52	0	0	1	275	5.20412	0	164	19.3337	0	2	0	0	0	0	0	1	0	0	1	0	0	0	0	0	1	0	0	0	0	0
0	224	32	1	58	0.79	100.74	94.5009	62	0	0	1	229	4.51851	0	165	22.7732	0	2	0	0	0	0	0	1	0	0	1	0	0	0	0	0	1	0	0	0	0	0
1	13	2	1	68	0.58	139.329	16.8918	36	1	1	1	39	5.99564	0	164	13.3849	0	1	0	0	1	0	0	0	0	1	1	0	0	0	0	0	1	0	0	0	0	0
0	247	35	1	37	0.83	104.25	101.425	77	1	0	1	161	4.6721	0	177	24.5779	1	1	1	0	0	0	1	0	0	0	1	0	0	0	0	0	1	0	0	0	0	0
0	321	46	1	36	0.725	122.54	100.623	87	1	0	1	15	5.54407	0	173	29.0688	0	1	0	0	0	0	0	0	1	0	1	0	0	0	0	0	1	0	0	0	0	0
1	1	0	1	63	0.695	114.847	85.2268	65	1	0	1	2	4.36173	0	180	20.0617	0	1	1	0	0	0	0	0	1	0	1	0	0	0	0	0	1	0	0	0	0	0
0	237	34	1	31	0.65	143.281	127.33	63	0	0	1	266	5.20412	0	173	21.0498	0	2	1	0	0	0	0	1	0	0	1	0	0	0	0	0	1	0	0	0	0	0
0	245	35	1	51	0.845	95.6772	112.384	69	0	0	1	150	5.27875	0	170	23.8754	1	1	0	0	0	0	0	1	0	0	1	0	0	0	0	0	1	0	0	0	0	0
0	266	38	1	56	0.81	98.5744	90.7717	72	1	0	1	156	4.49136	0	172	24.3375	1	1	0	0	0	0	0	1	0	0	1	0	0	0	0	0	1	0	0	0	0	0
0	250	36	1	45	0.7	121.953	117.113	62	1	0	1	127	4.85733	0	175	20.2449	0	1	1	0	0	0	1	0	0	0	1	0	0	0	0	0	1	0	0	0	0	0
0	191	27	1	36	0.565	163.397	148.165	46	1	0	1	64	5.17609	0	173	15.3697	0	1	1	0	0	0	0	0	0	0	0	0	0	0	0	0	0	1	0	0	1	0
0	281	40	1	30	0.715	129.215	119.519	63	0	0	1	36	4.43136	0	169	22.0581	0	1	0	0	0	0	0	0	0	0	0	0	0	0	0	0	0	0	0	0	0	1
0	267	38	1	39	0.78	110.809	106.087	64	0	0	1	33	6.23045	0	174	21.1389	0	1	1	0	0	0	0	0	0	1	1	0	0	0	0	0	1	0	0	0	0	0
1	10	1	1	31	0.67	138.357	99.7001	60	1	0	1	37	5.47712	0	175	19.5918	0	1	1	0	0	0	0	0	0	1	1	0	0	0	0	0	1	0	0	0	0	0
0	212	30	1	44	0.73	116.719	108.128	70	0	0	1	344	3.57978	0	170	24.2215	0	2	1	0	0	0	1	0	0	0	1	0	0	0	0	0	1	0	0	0	0	0
0	240	34	1	28	0.72	129.988	123.059	77	0	0	1	200	4.25527	0	174	25.4327	0	1	0	0	0	0	1	0	0	0	1	0	0	0	0	0	1	0	0	0	0	0
0	14	2	1	38	0.785	110.576	92.0727	57	0	0	1	222	5.30103	0	165	20.9366	0	2	0	0	0	0	1	0	0	0	1	0	0	0	0	0	1	0	0	0	0	0
0	201	29	1	28	0.73	127.935	121.205	57	0	0	1	165	5	0	167	20.4382	0	1	0	0	0	0	0	0	0	1	1	0	0	0	0	0	1	0	0	0	0	0
0	239	34	1	42	0.63	139.662	120.684	58	1	0	2	16	5.85126	0	168	20.5499	0	1	0	0	0	0	0	0	1	0	1	0	0	0	0	0	1	0	0	0	0	0
1	53	8	1	61	0.725	110.1	54.4265	44	1	0	1	25	3.89209	0	175	14.3673	0	1	1	0	0	0	0	0	0	1	1	0	0	0	0	0	1	0	0	0	0	0
0	189	27	1	39	0.805	106.847	91.5885	79	0	0	1	378	4.5563	0	189	22.1158	1	2	1	0	0	0	0	1	0	0	1	0	0	0	0	0	1	0	0	0	0	0
0	225	32	1	34	0.655	139.382	140.62	55	1	0	1	12	6.11394	0	173	18.3768	0	1	1	0	0	0	0	0	0	1	1	0	0	0	0	0	1	0	0	0	0	0
0	215	31	1	37	0.64	140.722	134.635	51	1	0	1	45	5.20412	0	159	20.1733	0	1	0	0	0	0	0	0	0	1	1	0	0	0	0	0	1	0	0	0	0	0
0	212	30	1	36	0.985	86.0366	78.6226	61	0	0	1	87	5.36173	1	185	17.8232	1	1	1	0	0	0	0	0	0	1	1	0	0	0	0	0	1	0	0	0	0	0
0	235	34	1	29	0.89	101.059	135.562	49	0	0	1	155	5.39794	0	175	16	1	1	1	1	0	0	0	0	0	1	1	0	0	0	0	0	1	0	0	0	0	0
0	191	27	1	41	0.785	108.884	85.8022	69	0	0	2	446	1.60206	0	176	22.2753	0	2	1	0	0	0	0	0	0	1	1	0	0	0	0	0	1	0	0	0	0	0
0	184	26	1	38	0.655	136.27	110.576	85	0	0	1	23	4.4624	0	176	27.4406	0	1	1	0	0	1	0	0	0	1	1	0	0	0	0	0	1	0	0	0	0	0
0	185	26	1	22	0.605	166.871	125.393	52	0	0	1	229	4.75587	1	160	20.3125	0	2	1	0	0	0	0	0	0	1	1	0	0	0	0	0	1	0	0	0	0	0
sex: 1 male, 2 female; naïve or switch: 1 naïve, 2 treatment-experienced; serum creatinine >0.8 (mg/dl): 1 serum creatinine >0.8 (mg/dl), 0 =<0.8 (mg/dl); CD4<200 (/ul): 1 CD4<200 (/ul), 2 CD4=>200 (/ul)
abbreviations TDF: tenofovir disoproxil fumarate, BMI: body mass index, PI: protease inhibitor, NNRTI: non-nucleoside reverse transcriptase inhibitor
